# Supplementary material for: Chalcogen bonding-directed photoresponsive helix from azo-fused H-bonded arylamide foldamers
Source: Chem Sci. 2026 May 5;17(24):11941–53. doi: 10.1039/d5sc10108e (PMC13158860; doi:10.1039/d5sc10108e)
Supplement: SC-017-D5SC10108E-s002 [file SC-017-D5SC10108E-s002.cif]

# Supplementary Information (SI) for Chemical Science.
# This journal is © The Royal Society of Chemistry 2026

####################################################################### 
# 
# This file contains crystal structure data downloaded from the 
# Cambridge Structural Database (CSD) hosted by the Cambridge 
# Crystallographic Data Centre (CCDC).
# 
# Full information about CCDC data access policies and citation 
# guidelines are available at http://www.ccdc.cam.ac.uk/access/V1 
# 
# Audit and citation data items may have been added by the CCDC. 
# Please retain this information to preserve the provenance of 
# this file and to allow appropriate attribution of the data. 
# 
#######################################################################

data_exp_2691_autored
_database_code_depnum_ccdc_archive 'CCDC 2503281'
loop_
_audit_author_name
_audit_author_address
'Chuanzhi Liu'
;School of Chemistry and Chemical Engineering, Shangqiu Normal University
China
;
_audit_update_record             
;
2025-11-17 deposited with the CCDC.	2026-04-29 downloaded from the CCDC.
;
_audit_creation_date             2022-07-11
_audit_creation_method           
;
Olex2 1.3
(compiled 2020.11.12 svn.r5f609507 for OlexSys, GUI svn.r6408)
;
_shelx_SHELXL_version_number     2018/1
_chemical_name_common            ?
_chemical_name_systematic        ?
_chemical_formula_moiety         'C64 H80 N8 O12'
_chemical_formula_sum            'C64 H80 N8 O12'
_chemical_formula_weight         1153.36
_chemical_melting_point          ?
loop_
_atom_type_symbol
_atom_type_description
_atom_type_scat_dispersion_real
_atom_type_scat_dispersion_imag
_atom_type_scat_source
C C 0.0181 0.0091 'International Tables Vol C Tables 4.2.6.8 and 6.1.1.4'
H H 0.0000 0.0000 'International Tables Vol C Tables 4.2.6.8 and 6.1.1.4'
N N 0.0311 0.0180 'International Tables Vol C Tables 4.2.6.8 and 6.1.1.4'
O O 0.0492 0.0322 'International Tables Vol C Tables 4.2.6.8 and 6.1.1.4'

_shelx_space_group_comment       
;
The symmetry employed for this shelxl refinement is uniquely defined
by the following loop, which should always be used as a source of
symmetry information in preference to the above space-group names.
They are only intended as comments.
;
_space_group_crystal_system      monoclinic
_space_group_IT_number           14
_space_group_name_H-M_alt        'P 1 21/n 1'
_space_group_name_Hall           '-P 2yn'
loop_
_space_group_symop_operation_xyz
'x, y, z'
'-x+1/2, y+1/2, -z+1/2'
'-x, -y, -z'
'x-1/2, -y-1/2, z-1/2'

_cell_length_a                   15.5644(2)
_cell_length_b                   12.04870(10)
_cell_length_c                   16.9585(2)
_cell_angle_alpha                90
_cell_angle_beta                 95.4370(10)
_cell_angle_gamma                90
_cell_volume                     3165.93(6)
_cell_formula_units_Z            2
_cell_measurement_reflns_used    24667
_cell_measurement_temperature    173.00(10)
_cell_measurement_theta_max      74.2210
_cell_measurement_theta_min      4.0310
_shelx_estimated_absorpt_T_max   0.864
_shelx_estimated_absorpt_T_min   0.791
_exptl_absorpt_coefficient_mu    0.685
_exptl_absorpt_correction_T_max  1.00000
_exptl_absorpt_correction_T_min  0.78797
_exptl_absorpt_correction_type   multi-scan
_exptl_absorpt_process_details   
;
CrysAlisPro 1.171.41.104a (Rigaku Oxford Diffraction, 2021)
Empirical absorption correction using spherical harmonics,
implemented in SCALE3 ABSPACK scaling algorithm.
;
_exptl_absorpt_special_details   ?
_exptl_crystal_colour            'clear light yellow'
_exptl_crystal_colour_lustre     clear
_exptl_crystal_colour_modifier   light
_exptl_crystal_colour_primary    yellow
_exptl_crystal_density_diffrn    1.210
_exptl_crystal_density_meas      ?
_exptl_crystal_density_method    ?
_exptl_crystal_description       block
_exptl_crystal_F_000             1232
_exptl_crystal_size_max          0.36
_exptl_crystal_size_mid          0.24
_exptl_crystal_size_min          0.22
_exptl_transmission_factor_max   ?
_exptl_transmission_factor_min   ?
_diffrn_reflns_av_R_equivalents  0.0482
_diffrn_reflns_av_unetI/netI     0.0207
_diffrn_reflns_Laue_measured_fraction_full 0.993
_diffrn_reflns_Laue_measured_fraction_max 0.993
_diffrn_reflns_limit_h_max       18
_diffrn_reflns_limit_h_min       -18
_diffrn_reflns_limit_k_max       14
_diffrn_reflns_limit_k_min       -14
_diffrn_reflns_limit_l_max       20
_diffrn_reflns_limit_l_min       -20
_diffrn_reflns_number            70942
_diffrn_reflns_point_group_measured_fraction_full 0.993
_diffrn_reflns_point_group_measured_fraction_max 0.993
_diffrn_reflns_theta_full        67.079
_diffrn_reflns_theta_max         67.079
_diffrn_reflns_theta_min         4.051
_diffrn_ambient_environment      N~2~
_diffrn_ambient_temperature      173.00(10)
_diffrn_detector                 'Hybrid Pixel Array Detector'
_diffrn_detector_area_resol_mean 5.8140
_diffrn_measured_fraction_theta_full 0.993
_diffrn_measured_fraction_theta_max 0.993
_diffrn_measurement_details      
;
List of Runs (angles in degrees, time in seconds):

  # Type    Start    End  Width  t~exp~   \w     \q     \k     \f   Frames
#--------------------------------------------------------------------------
  1  \w    -19.00  89.00   1.00    1.00    --    0.00  37.00 -30.00  108
  2  \w     20.00  72.00   1.00    1.00    --    0.00  57.00   0.00   52
  3  \w     12.00  85.00   1.00    1.00    --    0.00  57.00 150.00   73
  4  \w    -32.00   4.00   1.00    1.00    --    0.00  82.00  90.00   36
  5  \w    -20.00   7.00   1.00    1.00    --    0.00  57.00 150.00   27
  6  \w    -28.00  81.00   1.00    1.00    --    0.00  77.00  60.00  109
  7  \w    -23.00  12.00   1.00    1.00    --    0.00  57.00   0.00   35
  8  \w    -71.00 -44.00   1.00    1.00    --    0.00 -37.00 -60.00   27
  9  \w     14.00  43.00   1.00    1.00    --    0.00  -9.00 147.32   29
 10  \w     14.00  57.00   1.00    1.00    --    0.00  82.00  90.00   43
 11  \w    -16.00  19.00   1.00    1.00    --    0.00 -37.00 -60.00   35
 12  \w    -23.00  78.00   1.00    1.00    --    0.00  57.00-150.00  101
 13  \w     70.00 184.00   1.00    3.00    --   95.80  64.00 -77.87  114
 14  \w     64.00 184.00   1.00    3.00    --   95.80  79.00 -14.42  120
 15  \w     67.00  93.00   1.00    3.00    --   95.80  71.00  93.21   26
 16  \w     94.00 181.00   1.00    3.00    --   95.80  75.00 140.88   87
 17  \w     66.00  93.00   1.00    3.00    --   95.80  75.00 140.88   27
 18  \w    144.00 172.00   1.00    3.00    --   95.80  73.00-154.06   28
 19  \w    160.00 185.00   1.00    3.00    --   95.80  43.00 156.66   25
 20  \w     63.00  89.00   1.00    3.00    --   95.80  82.00 120.00   26
 21  \w     77.00 185.00   1.00    3.00    --   95.80  45.00  60.00  108
 22  \w     69.00 181.00   1.00    3.00    --   95.80  66.00-122.77  112
 23  \w     71.00  98.00   1.00    3.00    --   95.80  61.00  90.00   27
 24  \w     43.00 127.00   1.00    3.00    --   95.80 -82.00 150.00   84
 25  \w     65.00  91.00   1.00    3.00    --   95.80  77.00 -60.00   26
 26  \w     63.00  89.00   1.00    3.00    --   95.80  82.00-120.00   26
 27  \w     99.00 125.00   1.00    3.00    --   95.80  82.00-120.00   26
 28  \w     72.00  97.00   1.00    3.00    --   95.80  61.00  60.00   25
 29  \w     63.00  90.00   1.00    3.00    --   95.80  82.00   0.00   27
 30  \w      9.00 119.00   1.00    3.00    --   95.80 -82.00 -30.00  110
 31  \w     25.00 127.00   1.00    3.00    --   95.80 -82.00 -90.00  102
 32  \w      7.00 127.00   1.00    3.00    --   95.80 -82.00  60.00  120
 33  \w    143.00 170.00   1.00    3.00    --   95.80  66.00-178.47   27
 34  \w     67.00  93.00   1.00    3.00    --   95.80  73.00-154.06   26
 35  \w     65.00  91.00   1.00    3.00    --   95.80  77.00  60.00   26
 36  \w    139.00 166.00   1.00    3.00    --   95.80  82.00  60.00   27
 37  \w    107.00 173.00   1.00    3.00    --   95.80  82.00 -30.00   66
 38  \w     63.00  90.00   1.00    3.00    --   95.80  82.00 -30.00   27
 39  \w     65.00  91.00   1.00    3.00    --   95.80  77.00-120.00   26
 40  \w     14.00 127.00   1.00    3.00    --   95.80 -82.00-120.00  113
 41  \w     65.00  91.00   1.00    3.00    --   95.80  77.00  90.00   26
 42  \w     71.00  97.00   1.00    3.00    --   95.80  61.00 -30.00   26
 43  \w     63.00  89.00   1.00    3.00    --   95.80  82.00 -90.00   26
 44  \w     65.00  91.00   1.00    3.00    --   95.80  77.00 -30.00   26
 45  \w     64.00  90.00   1.00    3.00    --   95.80  82.00  60.00   26
 46  \w     69.00  96.00   1.00    3.00    --   95.80  66.00-178.47   27
 47  \w     91.00 120.00   1.00    3.00    --   95.80 -82.00  90.00   29
 48  \w     12.00  80.00   1.00    3.00    --   95.80 -82.00  90.00   68
 49  \w     75.00 113.00   1.00    3.00    --   95.80  45.00 -30.00   38
 50  \w     65.00  91.00   1.00    3.00    --   95.80  77.00   0.00   26
 51  \w     65.00  91.00   1.00    3.00    --   95.80  77.00 150.00   26
 52  \w    112.00 181.00   1.00    3.00    --   95.80  77.00 150.00   69
 53  \w     65.00  92.00   1.00    3.00    --   95.80  82.00  30.00   27
 54  \w     63.00  89.00   1.00    3.00    --   95.80  82.00  90.00   26
 55  \w     76.00 184.00   1.00    3.00    --   95.80  45.00  90.00  108
 56  \w     71.00 139.00   1.00    3.00    --   95.80  61.00-150.00   68
 57  \w     73.00 100.00   1.00    3.00    --   95.80  61.00 -90.00   27
 58  \w     71.00  98.00   1.00    3.00    --   95.80  61.00  30.00   27
 59  \w    131.00 165.00   1.00    3.00    --   95.80  77.00 105.69   34
 60  \w     65.00  92.00   1.00    3.00    --   95.80  77.00-150.00   27
 61  \w     65.00  91.00   1.00    3.00    --   95.80  77.00-180.00   26
 62  \w     72.00 107.00   1.00    3.00    --   95.80  61.00-180.00   35
 63  \w     65.00  91.00   1.00    3.00    --   95.80  77.00  30.00   26
 64  \w    117.00 180.00   1.00    3.00    --   95.80  61.00 -60.00   63
 65  \w     72.00  99.00   1.00    3.00    --   95.80  61.00 -60.00   27
 66  \w     65.00  91.00   1.00    3.00    --   95.80  77.00 105.69   26
 67  \w     69.00 106.00   1.00    3.00    --   95.80  65.00 -22.84   37
 68  \w     69.00  95.00   1.00    3.00    --   95.80  66.00 134.51   26
 69  \w     76.00 110.00   1.00    3.00    --   95.80  43.00 156.66   34
;
_diffrn_measurement_device       'four-circle diffractometer'
_diffrn_measurement_device_type  'XtaLAB AFC12 (RINC): Kappa dual home/near'
_diffrn_measurement_method       '\w scans'
_diffrn_orient_matrix_type       
'CrysAlisPro convention (1999,Acta A55,543-557)'
_diffrn_orient_matrix_UB_11      0.0692877000
_diffrn_orient_matrix_UB_12      -0.0242695000
_diffrn_orient_matrix_UB_13      -0.0567714000
_diffrn_orient_matrix_UB_21      -0.0420807000
_diffrn_orient_matrix_UB_22      0.0855195000
_diffrn_orient_matrix_UB_23      -0.0591071000
_diffrn_orient_matrix_UB_31      0.0576440000
_diffrn_orient_matrix_UB_32      0.0919122000
_diffrn_orient_matrix_UB_33      0.0400309000
_diffrn_radiation_monochromator  mirror
_diffrn_radiation_probe          x-ray
_diffrn_radiation_type           'Cu K\a'
_diffrn_radiation_wavelength     1.54184
_diffrn_source                   'micro-focus sealed X-ray tube'
_diffrn_source_type              'Rigaku (Cu) X-ray Source'
_reflns_Friedel_coverage         0.000
_reflns_Friedel_fraction_full    .
_reflns_Friedel_fraction_max     .
_reflns_number_gt                5024
_reflns_number_total             5616
_reflns_odcompleteness_completeness 99.98
_reflns_odcompleteness_iscentric 1
_reflns_odcompleteness_theta     66.97
_reflns_special_details          
;
 Reflections were merged by SHELXL according to the crystal
 class for the calculation of statistics and refinement.
 
 _reflns_Friedel_fraction is defined as the number of unique
 Friedel pairs measured divided by the number that would be
 possible theoretically, ignoring centric projections and
 systematic absences.
;
_reflns_threshold_expression     'I > 2\s(I)'
_computing_cell_refinement       'CrysAlisPro 1.171.41.104a (Rigaku OD, 2021)'
_computing_data_collection       'CrysAlisPro 1.171.41.104a (Rigaku OD, 2021)'
_computing_data_reduction        'CrysAlisPro 1.171.41.104a (Rigaku OD, 2021)'
_computing_molecular_graphics    'Olex2 1.3 (Dolomanov et al., 2009)'
_computing_publication_material  'Olex2 1.3 (Dolomanov et al., 2009)'
_computing_structure_refinement  'SHELXL 2018/1 (Sheldrick, 2015)'
_computing_structure_solution    'SHELXT 2014/5 (Sheldrick, 2014)'
_refine_diff_density_max         0.319
_refine_diff_density_min         -0.169
_refine_diff_density_rms         0.035
_refine_ls_extinction_coef       .
_refine_ls_extinction_method     none
_refine_ls_goodness_of_fit_ref   1.070
_refine_ls_hydrogen_treatment    constr
_refine_ls_matrix_type           full
_refine_ls_number_parameters     386
_refine_ls_number_reflns         5616
_refine_ls_number_restraints     49
_refine_ls_R_factor_all          0.0556
_refine_ls_R_factor_gt           0.0493
_refine_ls_restrained_S_all      1.069
_refine_ls_shift/su_max          0.000
_refine_ls_shift/su_mean         0.000
_refine_ls_structure_factor_coef Fsqd
_refine_ls_weighting_details     
'w=1/[\s^2^(Fo^2^)+(0.0508P)^2^+1.5146P] where P=(Fo^2^+2Fc^2^)/3'
_refine_ls_weighting_scheme      calc
_refine_ls_wR_factor_gt          0.1189
_refine_ls_wR_factor_ref         0.1227
_refine_special_details          ?
_olex2_refinement_description    
;
1. Fixed Uiso
 At 1.2 times of:
  All C(H) groups, All C(H,H) groups, All N(H) groups
 At 1.5 times of:
  All C(H,H,H) groups
2. Rigid bond restraints
 N4, C29
 with sigma for 1-2 distances of 0.001 and sigma for 1-3 distances of 0.001
 C1, C3, C2, N3, C4, C5
 with sigma for 1-2 distances of 0.001 and sigma for 1-3 distances of 0.001
3. Uiso/Uaniso restraints and constraints
C1 \\sim C3 \\sim C2 \\sim N3 \\sim C4 \\sim C5: within 2A with sigma of 0.01
and sigma for terminal atoms of 0.02 within 2A
4.a Ternary CH refined with riding coordinates:
 C7(H7), C17(H17), C21(H21)
4.b Secondary CH2 refined with riding coordinates:
 C6(H6A,H6B), C16(H16A,H16B), C20(H20A,H20B)
4.c Aromatic/amide H refined with riding coordinates:
 C1(H1), N2(H2), N5(H5), C2(H2A), C4(H4), C12(H12), C15(H15), C27(H27),
 C28(H28), C30(H30)
4.d Idealised Me refined as rotating group:
 C8(H8A,H8B,H8C), C9(H9A,H9B,H9C), C18(H18A,H18B,H18C), C19(H19A,H19B,H19C),
 C22(H22A,H22B,H22C), C23(H23A,H23B,H23C), C31(H31A,H31B,H31C)
;
_atom_sites_solution_hydrogens   geom
_atom_sites_solution_primary     dual
_atom_sites_solution_secondary   ?
loop_
_atom_site_label
_atom_site_type_symbol
_atom_site_fract_x
_atom_site_fract_y
_atom_site_fract_z
_atom_site_U_iso_or_equiv
_atom_site_adp_type
_atom_site_occupancy
_atom_site_site_symmetry_order
_atom_site_calc_flag
_atom_site_refinement_flags_posn
_atom_site_refinement_flags_adp
_atom_site_refinement_flags_occupancy
_atom_site_disorder_assembly
_atom_site_disorder_group
O1 O -0.03586(7) 0.69368(12) 0.57419(7) 0.0436(3) Uani 1 1 d . . . . .
O2 O 0.15059(8) 0.57807(14) 0.43067(8) 0.0553(4) Uani 1 1 d . . . . .
O3 O 0.18948(8) 0.82326(11) 0.63820(9) 0.0513(4) Uani 1 1 d . . . . .
O4 O 0.48077(7) 0.67335(10) 0.66228(8) 0.0410(3) Uani 1 1 d . . . . .
O5 O 0.59430(7) 0.45201(10) 0.60691(7) 0.0376(3) Uani 1 1 d . . . . .
O6 O 0.34534(8) 0.35357(11) 0.52722(9) 0.0487(3) Uani 1 1 d . . . . .
C1 C -0.15658(11) 0.63539(15) 0.38404(11) 0.0402(4) Uani 1 1 d . U . . .
H1 H -0.214379 0.639288 0.360520 0.048 Uiso 1 1 calc R U . . .
N2 N 0.13335(8) 0.65138(12) 0.55033(9) 0.0355(3) Uani 1 1 d . . . . .
H2 H 0.095260 0.674107 0.581954 0.043 Uiso 1 1 calc R U . . .
N5 N 0.42736(8) 0.49234(11) 0.58541(8) 0.0325(3) Uani 1 1 d . . . . .
H5 H 0.481055 0.510498 0.600991 0.039 Uiso 1 1 calc R U . . .
N4 N 0.53772(9) 0.01385(13) 0.50990(10) 0.0436(4) Uani 1 1 d . U . . .
C3 C 0.00839(10) 0.62697(14) 0.45277(10) 0.0325(3) Uani 1 1 d . U . . .
C2 C -0.01639(11) 0.59592(15) 0.37505(10) 0.0380(4) Uani 1 1 d . U . . .
H2A H 0.027643 0.569295 0.344794 0.046 Uiso 1 1 calc R U . . .
N3 N -0.09657(9) 0.60004(14) 0.33882(9) 0.0428(3) Uani 1 1 d . U . . .
C4 C -0.14134(11) 0.66650(15) 0.46174(11) 0.0393(4) Uani 1 1 d . U . . .
H4 H -0.187499 0.689985 0.490607 0.047 Uiso 1 1 calc R U . . .
C5 C -0.05689(11) 0.66321(14) 0.49800(10) 0.0346(3) Uani 1 1 d . U . . .
C6 C -0.10550(12) 0.7166(2) 0.62280(12) 0.0540(5) Uani 1 1 d . . . . .
H6A H -0.140285 0.648709 0.628252 0.065 Uiso 1 1 calc R U . . .
H6B H -0.143701 0.774839 0.597641 0.065 Uiso 1 1 calc R U . . .
C7 C -0.06747(14) 0.7549(2) 0.70307(13) 0.0617(6) Uani 1 1 d . . . . .
H7 H -0.116622 0.765501 0.736267 0.074 Uiso 1 1 calc R U . . .
C8 C -0.0093(2) 0.6691(3) 0.74346(16) 0.1000(11) Uani 1 1 d . . . . .
H8A H -0.041186 0.599492 0.747295 0.150 Uiso 1 1 calc R U . . .
H8B H 0.011254 0.694897 0.796744 0.150 Uiso 1 1 calc R U . . .
H8C H 0.040144 0.656765 0.712800 0.150 Uiso 1 1 calc R U . . .
C9 C -0.0240(2) 0.8658(3) 0.6979(2) 0.1012(11) Uani 1 1 d . . . . .
H9A H 0.023118 0.859661 0.663701 0.152 Uiso 1 1 calc R U . . .
H9B H -0.000657 0.889325 0.751016 0.152 Uiso 1 1 calc R U . . .
H9C H -0.066033 0.920663 0.675749 0.152 Uiso 1 1 calc R U . . .
C10 C 0.22211(10) 0.65435(14) 0.58002(10) 0.0347(4) Uani 1 1 d . . . . .
C11 C 0.25098(11) 0.74623(15) 0.62487(11) 0.0381(4) Uani 1 1 d . . . . .
C12 C 0.33734(11) 0.75345(15) 0.65371(11) 0.0401(4) Uani 1 1 d . . . . .
H12 H 0.357446 0.816025 0.684168 0.048 Uiso 1 1 calc R U . . .
C13 C 0.39403(10) 0.66982(15) 0.63820(10) 0.0348(4) Uani 1 1 d . . . . .
C14 C 0.36500(10) 0.57466(14) 0.59600(10) 0.0320(4) Uani 1 1 d . . . . .
C15 C 0.27890(10) 0.56884(14) 0.56675(10) 0.0327(4) Uani 1 1 d . . . . .
H15 H 0.258448 0.505575 0.537243 0.039 Uiso 1 1 calc R U . . .
C16 C 0.21632(13) 0.92637(16) 0.67520(13) 0.0480(5) Uani 1 1 d . . . . .
H16A H 0.258532 0.910601 0.721245 0.058 Uiso 1 1 calc R U . . .
H16B H 0.165603 0.962483 0.695334 0.058 Uiso 1 1 calc R U . . .
C17 C 0.25646(15) 1.00585(19) 0.62082(15) 0.0610(6) Uani 1 1 d . . . . .
H17 H 0.310566 0.971365 0.604725 0.073 Uiso 1 1 calc R U . . .
C18 C 0.1976(2) 1.0302(3) 0.54650(18) 0.0939(10) Uani 1 1 d . . . . .
H18A H 0.184635 0.961014 0.517417 0.141 Uiso 1 1 calc R U . . .
H18B H 0.226286 1.082026 0.512976 0.141 Uiso 1 1 calc R U . . .
H18C H 0.143812 1.063370 0.561043 0.141 Uiso 1 1 calc R U . . .
C19 C 0.28082(19) 1.1115(2) 0.6668(2) 0.0837(8) Uani 1 1 d . . . . .
H19A H 0.228930 1.144691 0.685433 0.125 Uiso 1 1 calc R U . . .
H19B H 0.307152 1.164209 0.632192 0.125 Uiso 1 1 calc R U . . .
H19C H 0.322074 1.093743 0.712311 0.125 Uiso 1 1 calc R U . . .
C20 C 0.51743(12) 0.78151(16) 0.67925(12) 0.0424(4) Uani 1 1 d . . . . .
H20A H 0.496205 0.811714 0.728109 0.051 Uiso 1 1 calc R U . . .
H20B H 0.500255 0.833020 0.635066 0.051 Uiso 1 1 calc R U . . .
C21 C 0.61444(12) 0.77019(17) 0.68989(12) 0.0455(5) Uani 1 1 d . . . . .
H21 H 0.632801 0.726647 0.644173 0.055 Uiso 1 1 calc R U . . .
C22 C 0.64433(14) 0.7081(2) 0.76578(13) 0.0596(6) Uani 1 1 d . . . . .
H22A H 0.633704 0.753890 0.811634 0.089 Uiso 1 1 calc R U . . .
H22B H 0.706195 0.692283 0.766922 0.089 Uiso 1 1 calc R U . . .
H22C H 0.612337 0.638270 0.767632 0.089 Uiso 1 1 calc R U . . .
C23 C 0.65582(15) 0.8843(2) 0.68859(18) 0.0709(7) Uani 1 1 d . . . . .
H23A H 0.634071 0.923361 0.640056 0.106 Uiso 1 1 calc R U . . .
H23B H 0.718612 0.876299 0.690078 0.106 Uiso 1 1 calc R U . . .
H23C H 0.641474 0.926928 0.734790 0.106 Uiso 1 1 calc R U . . .
C24 C 0.41578(10) 0.38920(14) 0.55454(10) 0.0342(4) Uani 1 1 d . . . . .
C25 C 0.49458(11) 0.31556(14) 0.55614(10) 0.0327(4) Uani 1 1 d . . . . .
C26 C 0.58004(11) 0.34585(14) 0.58189(10) 0.0326(4) Uani 1 1 d . . . . .
C27 C 0.64722(11) 0.26887(15) 0.58116(11) 0.0388(4) Uani 1 1 d . . . . .
H27 H 0.704820 0.290591 0.597597 0.047 Uiso 1 1 calc R U . . .
C28 C 0.62989(12) 0.16182(15) 0.55667(11) 0.0423(4) Uani 1 1 d . . . . .
H28 H 0.675798 0.109895 0.556405 0.051 Uiso 1 1 calc R U . . .
C29 C 0.54701(12) 0.12886(15) 0.53254(11) 0.0393(4) Uani 1 1 d . U . . .
C30 C 0.47965(11) 0.20623(15) 0.53165(10) 0.0367(4) Uani 1 1 d . . . . .
H30 H 0.422577 0.183657 0.513971 0.044 Uiso 1 1 calc R U . . .
C31 C 0.67905(11) 0.48064(17) 0.64139(13) 0.0466(5) Uani 1 1 d . . . . .
H31A H 0.721145 0.465609 0.603258 0.070 Uiso 1 1 calc R U . . .
H31B H 0.693261 0.436234 0.689267 0.070 Uiso 1 1 calc R U . . .
H31C H 0.680691 0.559633 0.655207 0.070 Uiso 1 1 calc R U . . .
C32 C 0.10348(10) 0.61632(15) 0.47736(10) 0.0346(4) Uani 1 1 d . . . . .

loop_
_atom_site_aniso_label
_atom_site_aniso_U_11
_atom_site_aniso_U_22
_atom_site_aniso_U_33
_atom_site_aniso_U_23
_atom_site_aniso_U_13
_atom_site_aniso_U_12
O1 0.0282(6) 0.0594(8) 0.0426(7) -0.0123(6) 0.0004(5) 0.0017(6)
O2 0.0289(7) 0.0951(12) 0.0408(7) -0.0081(7) -0.0016(6) 0.0126(7)
O3 0.0336(7) 0.0446(8) 0.0731(10) -0.0196(7) -0.0082(6) 0.0084(6)
O4 0.0261(6) 0.0390(7) 0.0549(8) -0.0089(6) -0.0112(5) 0.0005(5)
O5 0.0245(6) 0.0348(6) 0.0520(7) -0.0065(5) -0.0053(5) 0.0019(5)
O6 0.0284(6) 0.0408(7) 0.0747(9) -0.0120(7) -0.0071(6) -0.0024(5)
C1 0.0268(7) 0.0443(10) 0.0476(8) 0.0079(8) -0.0068(6) 0.0000(7)
N2 0.0221(7) 0.0424(8) 0.0411(8) -0.0045(6) -0.0020(6) 0.0023(6)
N5 0.0227(6) 0.0330(7) 0.0403(8) -0.0015(6) -0.0049(6) 0.0016(5)
N4 0.0372(7) 0.0424(8) 0.0507(9) -0.0041(7) 0.0009(7) 0.0066(7)
C3 0.0253(7) 0.0324(8) 0.0388(7) 0.0058(7) -0.0020(5) -0.0005(6)
C2 0.0296(7) 0.0467(10) 0.0369(7) 0.0053(7) -0.0006(6) 0.0016(7)
N3 0.0316(7) 0.0549(9) 0.0401(7) 0.0062(7) -0.0058(5) -0.0009(7)
C4 0.0258(7) 0.0396(9) 0.0517(8) 0.0014(8) -0.0001(6) 0.0022(7)
C5 0.0293(7) 0.0337(9) 0.0399(8) 0.0011(7) -0.0012(5) -0.0007(7)
C6 0.0336(10) 0.0758(15) 0.0534(12) -0.0141(11) 0.0089(9) 0.0032(10)
C7 0.0468(12) 0.0850(17) 0.0539(13) -0.0234(12) 0.0084(10) 0.0027(11)
C8 0.108(2) 0.142(3) 0.0471(14) -0.0228(17) -0.0058(14) 0.038(2)
C9 0.100(2) 0.109(3) 0.100(2) -0.057(2) 0.0363(19) -0.0316(19)
C10 0.0269(8) 0.0377(9) 0.0384(9) -0.0006(7) -0.0026(7) -0.0016(7)
C11 0.0302(9) 0.0376(9) 0.0454(10) -0.0029(8) -0.0023(7) 0.0061(7)
C12 0.0343(9) 0.0386(10) 0.0455(10) -0.0087(8) -0.0069(8) 0.0002(7)
C13 0.0258(8) 0.0387(9) 0.0381(9) -0.0010(7) -0.0057(7) 0.0008(7)
C14 0.0279(8) 0.0336(9) 0.0335(8) 0.0002(7) -0.0017(6) 0.0004(7)
C15 0.0275(8) 0.0323(8) 0.0369(9) -0.0005(7) -0.0037(7) -0.0007(7)
C16 0.0398(10) 0.0445(11) 0.0579(12) -0.0139(9) -0.0048(9) 0.0084(8)
C17 0.0591(14) 0.0491(12) 0.0743(15) 0.0013(11) 0.0028(11) 0.0155(10)
C18 0.119(3) 0.082(2) 0.0771(19) 0.0104(16) -0.0072(18) 0.0304(19)
C19 0.0746(18) 0.0516(14) 0.123(2) -0.0016(15) -0.0010(17) -0.0037(13)
C20 0.0359(10) 0.0399(10) 0.0492(11) -0.0104(8) -0.0077(8) -0.0008(8)
C21 0.0329(9) 0.0486(11) 0.0529(11) -0.0125(9) -0.0073(8) -0.0017(8)
C22 0.0468(12) 0.0710(15) 0.0574(13) -0.0127(11) -0.0140(10) 0.0080(11)
C23 0.0476(13) 0.0613(15) 0.100(2) -0.0068(14) -0.0133(12) -0.0122(11)
C24 0.0287(8) 0.0352(9) 0.0377(9) 0.0002(7) -0.0021(7) -0.0016(7)
C25 0.0333(9) 0.0334(9) 0.0313(8) 0.0007(7) 0.0021(7) 0.0011(7)
C26 0.0334(9) 0.0324(9) 0.0315(8) 0.0007(7) 0.0003(7) 0.0011(7)
C27 0.0327(9) 0.0395(10) 0.0433(10) 0.0005(8) -0.0010(7) 0.0051(7)
C28 0.0389(10) 0.0377(10) 0.0500(11) -0.0003(8) 0.0024(8) 0.0088(8)
C29 0.0428(10) 0.0353(8) 0.0400(10) -0.0006(7) 0.0051(8) 0.0068(8)
C30 0.0357(9) 0.0386(9) 0.0352(9) -0.0018(7) 0.0009(7) -0.0037(7)
C31 0.0268(9) 0.0483(11) 0.0624(12) -0.0141(9) -0.0069(8) 0.0014(8)
C32 0.0267(8) 0.0396(9) 0.0369(9) 0.0045(7) 0.0000(7) 0.0030(7)

_geom_special_details            
;
 All esds (except the esd in the dihedral angle between two l.s. planes)
 are estimated using the full covariance matrix.  The cell esds are taken
 into account individually in the estimation of esds in distances, angles
 and torsion angles; correlations between esds in cell parameters are only
 used when they are defined by crystal symmetry.  An approximate (isotropic)
 treatment of cell esds is used for estimating esds involving l.s. planes.
;
loop_
_geom_bond_atom_site_label_1
_geom_bond_atom_site_label_2
_geom_bond_distance
_geom_bond_site_symmetry_2
_geom_bond_publ_flag
O1 C5 1.353(2) . ?
O1 C6 1.449(2) . ?
O2 C32 1.219(2) . ?
O3 C11 1.367(2) . ?
O3 C16 1.436(2) . ?
O4 C13 1.3736(19) . ?
O4 C20 1.441(2) . ?
O5 C26 1.359(2) . ?
O5 C31 1.433(2) . ?
O6 C24 1.227(2) . ?
C1 H1 0.9500 . ?
C1 N3 1.333(2) . ?
C1 C4 1.369(3) . ?
N2 H2 0.8800 . ?
N2 C10 1.425(2) . ?
N2 C32 1.348(2) . ?
N5 H5 0.8800 . ?
N5 C14 1.411(2) . ?
N5 C24 1.354(2) . ?
N4 N4 1.236(3) 3_656 ?
N4 C29 1.442(2) . ?
C3 C2 1.389(2) . ?
C3 C5 1.400(2) . ?
C3 C32 1.505(2) . ?
C2 H2A 0.9500 . ?
C2 N3 1.339(2) . ?
C4 H4 0.9500 . ?
C4 C5 1.398(2) . ?
C6 H6A 0.9900 . ?
C6 H6B 0.9900 . ?
C6 C7 1.505(3) . ?
C7 H7 1.0000 . ?
C7 C8 1.497(4) . ?
C7 C9 1.504(4) . ?
C8 H8A 0.9800 . ?
C8 H8B 0.9800 . ?
C8 H8C 0.9800 . ?
C9 H9A 0.9800 . ?
C9 H9B 0.9800 . ?
C9 H9C 0.9800 . ?
C10 C11 1.393(2) . ?
C10 C15 1.390(2) . ?
C11 C12 1.389(2) . ?
C12 H12 0.9500 . ?
C12 C13 1.381(2) . ?
C13 C14 1.403(2) . ?
C14 C15 1.386(2) . ?
C15 H15 0.9500 . ?
C16 H16A 0.9900 . ?
C16 H16B 0.9900 . ?
C16 C17 1.506(3) . ?
C17 H17 1.0000 . ?
C17 C18 1.515(4) . ?
C17 C19 1.522(4) . ?
C18 H18A 0.9800 . ?
C18 H18B 0.9800 . ?
C18 H18C 0.9800 . ?
C19 H19A 0.9800 . ?
C19 H19B 0.9800 . ?
C19 H19C 0.9800 . ?
C20 H20A 0.9900 . ?
C20 H20B 0.9900 . ?
C20 C21 1.510(3) . ?
C21 H21 1.0000 . ?
C21 C22 1.523(3) . ?
C21 C23 1.520(3) . ?
C22 H22A 0.9800 . ?
C22 H22B 0.9800 . ?
C22 H22C 0.9800 . ?
C23 H23A 0.9800 . ?
C23 H23B 0.9800 . ?
C23 H23C 0.9800 . ?
C24 C25 1.512(2) . ?
C25 C26 1.408(2) . ?
C25 C30 1.394(2) . ?
C26 C27 1.399(2) . ?
C27 H27 0.9500 . ?
C27 C28 1.374(3) . ?
C28 H28 0.9500 . ?
C28 C29 1.374(3) . ?
C29 C30 1.402(2) . ?
C30 H30 0.9500 . ?
C31 H31A 0.9800 . ?
C31 H31B 0.9800 . ?
C31 H31C 0.9800 . ?

loop_
_geom_angle_atom_site_label_1
_geom_angle_atom_site_label_2
_geom_angle_atom_site_label_3
_geom_angle
_geom_angle_site_symmetry_1
_geom_angle_site_symmetry_3
_geom_angle_publ_flag
C5 O1 C6 117.94(14) . . ?
C11 O3 C16 118.70(14) . . ?
C13 O4 C20 116.54(13) . . ?
C26 O5 C31 118.06(13) . . ?
N3 C1 H1 117.5 . . ?
N3 C1 C4 125.04(16) . . ?
C4 C1 H1 117.5 . . ?
C10 N2 H2 117.6 . . ?
C32 N2 H2 117.6 . . ?
C32 N2 C10 124.80(14) . . ?
C14 N5 H5 115.6 . . ?
C24 N5 H5 115.6 . . ?
C24 N5 C14 128.79(14) . . ?
N4 N4 C29 113.61(19) 3_656 . ?
C2 C3 C5 116.95(15) . . ?
C2 C3 C32 114.68(15) . . ?
C5 C3 C32 128.37(15) . . ?
C3 C2 H2A 117.0 . . ?
N3 C2 C3 126.04(17) . . ?
N3 C2 H2A 117.0 . . ?
C1 N3 C2 114.92(16) . . ?
C1 C4 H4 120.5 . . ?
C1 C4 C5 119.05(17) . . ?
C5 C4 H4 120.5 . . ?
O1 C5 C3 119.03(14) . . ?
O1 C5 C4 123.00(16) . . ?
C4 C5 C3 117.97(16) . . ?
O1 C6 H6A 109.9 . . ?
O1 C6 H6B 109.9 . . ?
O1 C6 C7 108.78(16) . . ?
H6A C6 H6B 108.3 . . ?
C7 C6 H6A 109.9 . . ?
C7 C6 H6B 109.9 . . ?
C6 C7 H7 107.0 . . ?
C8 C7 C6 111.8(2) . . ?
C8 C7 H7 107.0 . . ?
C8 C7 C9 112.6(3) . . ?
C9 C7 C6 111.2(2) . . ?
C9 C7 H7 107.0 . . ?
C7 C8 H8A 109.5 . . ?
C7 C8 H8B 109.5 . . ?
C7 C8 H8C 109.5 . . ?
H8A C8 H8B 109.5 . . ?
H8A C8 H8C 109.5 . . ?
H8B C8 H8C 109.5 . . ?
C7 C9 H9A 109.5 . . ?
C7 C9 H9B 109.5 . . ?
C7 C9 H9C 109.5 . . ?
H9A C9 H9B 109.5 . . ?
H9A C9 H9C 109.5 . . ?
H9B C9 H9C 109.5 . . ?
C11 C10 N2 117.67(15) . . ?
C15 C10 N2 122.29(15) . . ?
C15 C10 C11 120.03(15) . . ?
O3 C11 C10 115.79(15) . . ?
O3 C11 C12 124.65(16) . . ?
C12 C11 C10 119.56(16) . . ?
C11 C12 H12 119.9 . . ?
C13 C12 C11 120.12(16) . . ?
C13 C12 H12 119.9 . . ?
O4 C13 C12 123.27(15) . . ?
O4 C13 C14 115.89(14) . . ?
C12 C13 C14 120.84(15) . . ?
C13 C14 N5 116.56(14) . . ?
C15 C14 N5 124.91(15) . . ?
C15 C14 C13 118.52(15) . . ?
C10 C15 H15 119.6 . . ?
C14 C15 C10 120.85(16) . . ?
C14 C15 H15 119.6 . . ?
O3 C16 H16A 108.8 . . ?
O3 C16 H16B 108.8 . . ?
O3 C16 C17 113.77(18) . . ?
H16A C16 H16B 107.7 . . ?
C17 C16 H16A 108.8 . . ?
C17 C16 H16B 108.8 . . ?
C16 C17 H17 108.2 . . ?
C16 C17 C18 112.3(2) . . ?
C16 C17 C19 108.4(2) . . ?
C18 C17 H17 108.2 . . ?
C18 C17 C19 111.4(2) . . ?
C19 C17 H17 108.2 . . ?
C17 C18 H18A 109.5 . . ?
C17 C18 H18B 109.5 . . ?
C17 C18 H18C 109.5 . . ?
H18A C18 H18B 109.5 . . ?
H18A C18 H18C 109.5 . . ?
H18B C18 H18C 109.5 . . ?
C17 C19 H19A 109.5 . . ?
C17 C19 H19B 109.5 . . ?
C17 C19 H19C 109.5 . . ?
H19A C19 H19B 109.5 . . ?
H19A C19 H19C 109.5 . . ?
H19B C19 H19C 109.5 . . ?
O4 C20 H20A 110.0 . . ?
O4 C20 H20B 110.0 . . ?
O4 C20 C21 108.35(15) . . ?
H20A C20 H20B 108.4 . . ?
C21 C20 H20A 110.0 . . ?
C21 C20 H20B 110.0 . . ?
C20 C21 H21 108.1 . . ?
C20 C21 C22 111.56(18) . . ?
C20 C21 C23 109.69(17) . . ?
C22 C21 H21 108.1 . . ?
C23 C21 H21 108.1 . . ?
C23 C21 C22 111.14(18) . . ?
C21 C22 H22A 109.5 . . ?
C21 C22 H22B 109.5 . . ?
C21 C22 H22C 109.5 . . ?
H22A C22 H22B 109.5 . . ?
H22A C22 H22C 109.5 . . ?
H22B C22 H22C 109.5 . . ?
C21 C23 H23A 109.5 . . ?
C21 C23 H23B 109.5 . . ?
C21 C23 H23C 109.5 . . ?
H23A C23 H23B 109.5 . . ?
H23A C23 H23C 109.5 . . ?
H23B C23 H23C 109.5 . . ?
O6 C24 N5 123.29(16) . . ?
O6 C24 C25 119.72(15) . . ?
N5 C24 C25 116.98(14) . . ?
C26 C25 C24 126.46(15) . . ?
C30 C25 C24 115.93(15) . . ?
C30 C25 C26 117.58(15) . . ?
O5 C26 C25 117.52(14) . . ?
O5 C26 C27 121.79(15) . . ?
C27 C26 C25 120.69(16) . . ?
C26 C27 H27 120.0 . . ?
C28 C27 C26 119.98(17) . . ?
C28 C27 H27 120.0 . . ?
C27 C28 H28 119.6 . . ?
C27 C28 C29 120.87(17) . . ?
C29 C28 H28 119.6 . . ?
C28 C29 N4 115.13(16) . . ?
C28 C29 C30 119.40(17) . . ?
C30 C29 N4 125.47(17) . . ?
C25 C30 C29 121.45(16) . . ?
C25 C30 H30 119.3 . . ?
C29 C30 H30 119.3 . . ?
O5 C31 H31A 109.5 . . ?
O5 C31 H31B 109.5 . . ?
O5 C31 H31C 109.5 . . ?
H31A C31 H31B 109.5 . . ?
H31A C31 H31C 109.5 . . ?
H31B C31 H31C 109.5 . . ?
O2 C32 N2 122.56(15) . . ?
O2 C32 C3 119.24(15) . . ?
N2 C32 C3 118.20(15) . . ?

loop_
_geom_torsion_atom_site_label_1
_geom_torsion_atom_site_label_2
_geom_torsion_atom_site_label_3
_geom_torsion_atom_site_label_4
_geom_torsion
_geom_torsion_site_symmetry_1
_geom_torsion_site_symmetry_2
_geom_torsion_site_symmetry_3
_geom_torsion_site_symmetry_4
_geom_torsion_publ_flag
O1 C6 C7 C8 -59.7(3) . . . . ?
O1 C6 C7 C9 67.0(3) . . . . ?
O3 C11 C12 C13 178.63(18) . . . . ?
O3 C16 C17 C18 55.7(2) . . . . ?
O3 C16 C17 C19 179.32(17) . . . . ?
O4 C13 C14 N5 2.0(2) . . . . ?
O4 C13 C14 C15 -176.83(15) . . . . ?
O4 C20 C21 C22 -69.6(2) . . . . ?
O4 C20 C21 C23 166.79(18) . . . . ?
O5 C26 C27 C28 178.92(16) . . . . ?
O6 C24 C25 C26 176.74(17) . . . . ?
O6 C24 C25 C30 -5.2(2) . . . . ?
C1 C4 C5 O1 179.21(17) . . . . ?
C1 C4 C5 C3 -0.6(3) . . . . ?
N2 C10 C11 O3 2.2(2) . . . . ?
N2 C10 C11 C12 -178.82(17) . . . . ?
N2 C10 C15 C14 179.56(16) . . . . ?
N5 C14 C15 C10 -179.83(16) . . . . ?
N5 C24 C25 C26 -4.4(3) . . . . ?
N5 C24 C25 C30 173.61(15) . . . . ?
N4 N4 C29 C28 178.6(2) 3_656 . . . ?
N4 N4 C29 C30 -1.4(3) 3_656 . . . ?
N4 C29 C30 C25 178.72(17) . . . . ?
C3 C2 N3 C1 -1.5(3) . . . . ?
C2 C3 C5 O1 179.61(15) . . . . ?
C2 C3 C5 C4 -0.6(2) . . . . ?
C2 C3 C32 O2 -3.1(2) . . . . ?
C2 C3 C32 N2 175.93(16) . . . . ?
N3 C1 C4 C5 0.8(3) . . . . ?
C4 C1 N3 C2 0.2(3) . . . . ?
C5 O1 C6 C7 -176.79(18) . . . . ?
C5 C3 C2 N3 1.8(3) . . . . ?
C5 C3 C32 O2 176.61(18) . . . . ?
C5 C3 C32 N2 -4.4(3) . . . . ?
C6 O1 C5 C3 -171.90(17) . . . . ?
C6 O1 C5 C4 8.3(3) . . . . ?
C10 N2 C32 O2 3.8(3) . . . . ?
C10 N2 C32 C3 -175.18(15) . . . . ?
C10 C11 C12 C13 -0.2(3) . . . . ?
C11 O3 C16 C17 75.5(2) . . . . ?
C11 C10 C15 C14 -1.6(3) . . . . ?
C11 C12 C13 O4 177.49(17) . . . . ?
C11 C12 C13 C14 -2.5(3) . . . . ?
C12 C13 C14 N5 -178.00(16) . . . . ?
C12 C13 C14 C15 3.2(3) . . . . ?
C13 O4 C20 C21 -169.82(15) . . . . ?
C13 C14 C15 C10 -1.1(3) . . . . ?
C14 N5 C24 O6 3.2(3) . . . . ?
C14 N5 C24 C25 -175.62(15) . . . . ?
C15 C10 C11 O3 -176.69(16) . . . . ?
C15 C10 C11 C12 2.3(3) . . . . ?
C16 O3 C11 C10 -172.20(17) . . . . ?
C16 O3 C11 C12 8.9(3) . . . . ?
C20 O4 C13 C12 -21.7(2) . . . . ?
C20 O4 C13 C14 158.34(16) . . . . ?
C24 N5 C14 C13 172.73(16) . . . . ?
C24 N5 C14 C15 -8.5(3) . . . . ?
C24 C25 C26 O5 -1.0(2) . . . . ?
C24 C25 C26 C27 179.23(16) . . . . ?
C24 C25 C30 C29 -178.17(16) . . . . ?
C25 C26 C27 C28 -1.3(3) . . . . ?
C26 C25 C30 C29 0.0(2) . . . . ?
C26 C27 C28 C29 0.1(3) . . . . ?
C27 C28 C29 N4 -178.80(17) . . . . ?
C27 C28 C29 C30 1.1(3) . . . . ?
C28 C29 C30 C25 -1.2(3) . . . . ?
C30 C25 C26 O5 -179.01(15) . . . . ?
C30 C25 C26 C27 1.2(2) . . . . ?
C31 O5 C26 C25 173.24(16) . . . . ?
C31 O5 C26 C27 -7.0(2) . . . . ?
C32 N2 C10 C11 139.20(18) . . . . ?
C32 N2 C10 C15 -41.9(3) . . . . ?
C32 C3 C2 N3 -178.52(17) . . . . ?
C32 C3 C5 O1 -0.1(3) . . . . ?
C32 C3 C5 C4 179.72(16) . . . . ?

_shelx_res_file                  
;
TITL exp_2691_autored_a.res in P2(1)/n
    exp_2691_autored.res
    created by SHELXL-2018/1 at 17:05:01 on 11-Jul-2022
REM Old TITL exp_2691_autored in P2(1)/n
REM SHELXT solution in P2(1)/n
REM R1 0.169, Rweak 0.137, Alpha 0.025, Orientation as input
REM Formula found by SHELXT: C30 N5 O5
CELL 1.54184 15.5644 12.0487 16.9585 90 95.437 90
ZERR 2 0.0002 0.0001 0.0002 0 0.001 0
LATT 1
SYMM 0.5-X,0.5+Y,0.5-Z
SFAC C H N O
UNIT 128 160 16 24
DELU 0.001 0.001 N4 C29
SIMU 0.01 0.02 2 C1 C3 > C5
DELU 0.001 0.001 C1 C3 > C5

L.S. 32
PLAN  6
SIZE 0.36 0.24 0.22
TEMP -100
CONF
BOND $H
list 4
MORE -1
fmap 2 53
acta
SHEL 999 0.837
OMIT -2 2 3
OMIT 0 1 4
OMIT -2 1 4
OMIT -2 2 1
OMIT 1 2 4
OMIT 1 1 0
OMIT 1 3 1
OMIT -4 2 1
OMIT 2 0 2
OMIT 0 2 4
OMIT -2 1 2
OMIT 2 1 3
OMIT 4 0 4
OMIT -1 0 1
OMIT -4 1 2
OMIT 1 3 3
OMIT -4 1 3
OMIT 5 0 1
OMIT -4 0 4
OMIT -3 4 5
OMIT 3 2 0
OMIT -3 4 4
OMIT 4 3 2
OMIT 2 3 4
OMIT 3 3 3
OMIT 6 1 0
OMIT 4 2 1
OMIT -4 1 4
OMIT 4 3 3
OMIT 4 1 4
OMIT 1 1 6
OMIT -5 2 4
OMIT -5 1 2
OMIT 0 1 1
OMIT -3 0 1
OMIT 0 0 2
OMIT 0 1 5
OMIT 0 3 2
OMIT 0 3 1
REM <olex2.extras>
REM <HklSrc "%.\\exp_2691_autored.hkl">
REM </olex2.extras>

WGHT    0.050800    1.514600
FVAR       0.46014
O1    4   -0.035859    0.693679    0.574187    11.00000    0.02825    0.05937 =
         0.04265   -0.01226    0.00038    0.00168
O2    4    0.150590    0.578072    0.430675    11.00000    0.02892    0.09514 =
         0.04084   -0.00815   -0.00157    0.01262
O3    4    0.189479    0.823258    0.638202    11.00000    0.03357    0.04462 =
         0.07314   -0.01961   -0.00817    0.00843
O4    4    0.480769    0.673346    0.662277    11.00000    0.02615    0.03901 =
         0.05485   -0.00891   -0.01121    0.00049
O5    4    0.594301    0.452013    0.606910    11.00000    0.02449    0.03478 =
         0.05198   -0.00648   -0.00530    0.00191
O6    4    0.345344    0.353569    0.527225    11.00000    0.02839    0.04080 =
         0.07468   -0.01203   -0.00706   -0.00239
C1    1   -0.156584    0.635389    0.384040    11.00000    0.02679    0.04435 =
         0.04763    0.00794   -0.00682   -0.00001
AFIX  43
H1    2   -0.214379    0.639288    0.360520    11.00000   -1.20000
AFIX   0
N2    3    0.133351    0.651381    0.550327    11.00000    0.02205    0.04237 =
         0.04109   -0.00446   -0.00200    0.00233
AFIX  43
H2    2    0.095260    0.674107    0.581954    11.00000   -1.20000
AFIX   0
N5    3    0.427356    0.492336    0.585414    11.00000    0.02269    0.03297 =
         0.04035   -0.00152   -0.00494    0.00159
AFIX  43
H5    2    0.481055    0.510498    0.600991    11.00000   -1.20000
AFIX   0
N4    3    0.537722    0.013847    0.509899    11.00000    0.03716    0.04240 =
         0.05069   -0.00407    0.00089    0.00660
C3    1    0.008391    0.626969    0.452768    11.00000    0.02529    0.03236 =
         0.03879    0.00581   -0.00205   -0.00052
C2    1   -0.016393    0.595920    0.375046    11.00000    0.02965    0.04670 =
         0.03691    0.00529   -0.00055    0.00162
AFIX  43
H2A   2    0.027643    0.569295    0.344794    11.00000   -1.20000
AFIX   0
N3    3   -0.096573    0.600040    0.338825    11.00000    0.03162    0.05485 =
         0.04012    0.00619   -0.00579   -0.00093
C4    1   -0.141345    0.666495    0.461736    11.00000    0.02580    0.03962 =
         0.05165    0.00143   -0.00011    0.00216
AFIX  43
H4    2   -0.187499    0.689985    0.490607    11.00000   -1.20000
AFIX   0
C5    1   -0.056894    0.663206    0.497995    11.00000    0.02933    0.03373 =
         0.03991    0.00114   -0.00121   -0.00067
C6    1   -0.105498    0.716590    0.622801    11.00000    0.03363    0.07584 =
         0.05342   -0.01409    0.00888    0.00320
AFIX  23
H6A   2   -0.140285    0.648709    0.628252    11.00000   -1.20000
H6B   2   -0.143701    0.774839    0.597641    11.00000   -1.20000
AFIX   0
C7    1   -0.067473    0.754936    0.703067    11.00000    0.04675    0.08498 =
         0.05392   -0.02338    0.00841    0.00273
AFIX  13
H7    2   -0.116622    0.765501    0.736267    11.00000   -1.20000
AFIX   0
C8    1   -0.009291    0.669112    0.743464    11.00000    0.10794    0.14236 =
         0.04705   -0.02282   -0.00582    0.03777
AFIX 137
H8A   2   -0.041186    0.599492    0.747295    11.00000   -1.50000
H8B   2    0.011254    0.694897    0.796744    11.00000   -1.50000
H8C   2    0.040144    0.656765    0.712800    11.00000   -1.50000
AFIX   0
C9    1   -0.023973    0.865800    0.697936    11.00000    0.09963    0.10897 =
         0.10012   -0.05708    0.03630   -0.03160
AFIX 137
H9A   2    0.023118    0.859661    0.663701    11.00000   -1.50000
H9B   2   -0.000657    0.889325    0.751016    11.00000   -1.50000
H9C   2   -0.066033    0.920663    0.675749    11.00000   -1.50000
AFIX   0
C10   1    0.222114    0.654355    0.580019    11.00000    0.02689    0.03766 =
         0.03844   -0.00059   -0.00263   -0.00164
C11   1    0.250977    0.746231    0.624868    11.00000    0.03018    0.03761 =
         0.04545   -0.00292   -0.00233    0.00611
C12   1    0.337339    0.753448    0.653714    11.00000    0.03432    0.03856 =
         0.04548   -0.00875   -0.00690    0.00019
AFIX  43
H12   2    0.357446    0.816025    0.684168    11.00000   -1.20000
AFIX   0
C13   1    0.394028    0.669820    0.638204    11.00000    0.02583    0.03867 =
         0.03812   -0.00103   -0.00574    0.00083
C14   1    0.364998    0.574658    0.596002    11.00000    0.02793    0.03356 =
         0.03348    0.00024   -0.00169    0.00041
C15   1    0.278905    0.568836    0.566747    11.00000    0.02748    0.03234 =
         0.03687   -0.00047   -0.00365   -0.00066
AFIX  43
H15   2    0.258448    0.505575    0.537243    11.00000   -1.20000
AFIX   0
C16   1    0.216324    0.926374    0.675205    11.00000    0.03982    0.04446 =
         0.05788   -0.01390   -0.00485    0.00839
AFIX  23
H16A  2    0.258532    0.910601    0.721245    11.00000   -1.20000
H16B  2    0.165603    0.962483    0.695334    11.00000   -1.20000
AFIX   0
C17   1    0.256456    1.005850    0.620821    11.00000    0.05909    0.04910 =
         0.07427    0.00133    0.00280    0.01555
AFIX  13
H17   2    0.310566    0.971365    0.604725    11.00000   -1.20000
AFIX   0
C18   1    0.197602    1.030216    0.546504    11.00000    0.11911    0.08236 =
         0.07714    0.01041   -0.00717    0.03045
AFIX 137
H18A  2    0.184635    0.961014    0.517417    11.00000   -1.50000
H18B  2    0.226286    1.082026    0.512976    11.00000   -1.50000
H18C  2    0.143812    1.063370    0.561043    11.00000   -1.50000
AFIX   0
C19   1    0.280822    1.111533    0.666781    11.00000    0.07458    0.05163 =
         0.12281   -0.00159   -0.00103   -0.00366
AFIX 137
H19A  2    0.228930    1.144691    0.685433    11.00000   -1.50000
H19B  2    0.307152    1.164209    0.632192    11.00000   -1.50000
H19C  2    0.322074    1.093743    0.712311    11.00000   -1.50000
AFIX   0
C20   1    0.517433    0.781509    0.679248    11.00000    0.03592    0.03989 =
         0.04924   -0.01039   -0.00766   -0.00082
AFIX  23
H20A  2    0.496205    0.811714    0.728109    11.00000   -1.20000
H20B  2    0.500255    0.833020    0.635066    11.00000   -1.20000
AFIX   0
C21   1    0.614437    0.770188    0.689891    11.00000    0.03291    0.04863 =
         0.05292   -0.01249   -0.00731   -0.00171
AFIX  13
H21   2    0.632801    0.726647    0.644173    11.00000   -1.20000
AFIX   0
C22   1    0.644332    0.708128    0.765781    11.00000    0.04679    0.07098 =
         0.05743   -0.01266   -0.01396    0.00804
AFIX 137
H22A  2    0.633704    0.753890    0.811634    11.00000   -1.50000
H22B  2    0.706195    0.692283    0.766922    11.00000   -1.50000
H22C  2    0.612337    0.638270    0.767632    11.00000   -1.50000
AFIX   0
C23   1    0.655823    0.884327    0.688588    11.00000    0.04757    0.06130 =
         0.10007   -0.00676   -0.01331   -0.01218
AFIX 137
H23A  2    0.634071    0.923361    0.640056    11.00000   -1.50000
H23B  2    0.718612    0.876299    0.690078    11.00000   -1.50000
H23C  2    0.641474    0.926928    0.734790    11.00000   -1.50000
AFIX   0
C24   1    0.415776    0.389202    0.554542    11.00000    0.02870    0.03520 =
         0.03770    0.00019   -0.00211   -0.00160
C25   1    0.494575    0.315562    0.556140    11.00000    0.03334    0.03337 =
         0.03135    0.00068    0.00209    0.00106
C26   1    0.580043    0.345847    0.581890    11.00000    0.03338    0.03237 =
         0.03147    0.00068    0.00032    0.00114
C27   1    0.647223    0.268866    0.581161    11.00000    0.03270    0.03954 =
         0.04328    0.00048   -0.00102    0.00508
AFIX  43
H27   2    0.704820    0.290591    0.597597    11.00000   -1.20000
AFIX   0
C28   1    0.629892    0.161818    0.556667    11.00000    0.03891    0.03775 =
         0.05004   -0.00032    0.00245    0.00884
AFIX  43
H28   2    0.675798    0.109895    0.556405    11.00000   -1.20000
AFIX   0
C29   1    0.547014    0.128858    0.532536    11.00000    0.04280    0.03531 =
         0.04000   -0.00057    0.00508    0.00676
C30   1    0.479651    0.206231    0.531650    11.00000    0.03568    0.03859 =
         0.03520   -0.00183    0.00088   -0.00372
AFIX  43
H30   2    0.422577    0.183657    0.513971    11.00000   -1.20000
AFIX   0
C31   1    0.679051    0.480636    0.641387    11.00000    0.02684    0.04834 =
         0.06243   -0.01408   -0.00694    0.00135
AFIX 137
H31A  2    0.721145    0.465609    0.603258    11.00000   -1.50000
H31B  2    0.693261    0.436234    0.689267    11.00000   -1.50000
H31C  2    0.680691    0.559633    0.655207    11.00000   -1.50000
AFIX   0
C32   1    0.103475    0.616318    0.477365    11.00000    0.02669    0.03959 =
         0.03685    0.00445   -0.00003    0.00300
HKLF 4


REM  exp_2691_autored_a.res in P2(1)/n
REM R1 =  0.0493 for    5024 Fo > 4sig(Fo)  and  0.0556 for all    5616 data
REM    386 parameters refined using     49 restraints

END

WGHT      0.0506      1.5158

REM Highest difference peak  0.319,  deepest hole -0.169,  1-sigma level  0.035
Q1    1   0.0796  0.9243  0.4141  11.00000  0.05    0.32
Q2    1   0.5293 -0.0564  0.4981  11.00000  0.05    0.31
Q3    1   0.1433  0.6479  0.4380  11.00000  0.05    0.21
Q4    1   0.1109  0.7175  0.5630  11.00000  0.05    0.21
Q5    1   0.3219  0.4204  0.5288  11.00000  0.05    0.21
Q6    1   0.2405  0.7207  0.5791  11.00000  0.05    0.20
;
_shelx_res_checksum              28740
_olex2_submission_special_instructions 'No special instructions were received'
_oxdiff_exptl_absorpt_empirical_details 
;
Empirical correction (ABSPACK) includes:
- Absorption correction using spherical harmonics
- Frame scaling
;
_oxdiff_exptl_absorpt_empirical_full_max 1.233
_oxdiff_exptl_absorpt_empirical_full_min 0.749
####################################################################### 
# 
# This file contains crystal structure data downloaded from the 
# Cambridge Structural Database (CSD) hosted by the Cambridge 
# Crystallographic Data Centre (CCDC).
# 
# Full information about CCDC data access policies and citation 
# guidelines are available at http://www.ccdc.cam.ac.uk/access/V1 
# 
# Audit and citation data items may have been added by the CCDC. 
# Please retain this information to preserve the provenance of 
# this file and to allow appropriate attribution of the data. 
# 
#######################################################################

data_230414_zwj_128
_database_code_depnum_ccdc_archive 'CCDC 2503282'
loop_
_audit_author_name
_audit_author_address
'Chuanzhi Liu'
;School of Chemistry and Chemical Engineering, Shangqiu Normal University
China
;
_audit_update_record             
;
2025-11-17 deposited with the CCDC.	2026-04-29 downloaded from the CCDC.
;
_audit_creation_date             2023-04-26
_audit_creation_method           
;
Olex2 1.5
(compiled 2022.04.07 svn.rca3783a0 for OlexSys, GUI svn.r6498)
;
_shelx_SHELXL_version_number     2019/2
_chemical_name_common            ?
_chemical_name_systematic        ?
_chemical_formula_moiety         'C72 H90 N10 O12 Se2'
_chemical_formula_sum            'C72 H90 N10 O12 Se2'
_chemical_formula_weight         1445.45
_chemical_melting_point          ?
loop_
_atom_type_symbol
_atom_type_description
_atom_type_scat_dispersion_real
_atom_type_scat_dispersion_imag
_atom_type_scat_source
C C 0.0137 0.0067 'International Tables Vol C Tables 4.2.6.8 and 6.1.1.4'
H H 0.0000 0.0000 'International Tables Vol C Tables 4.2.6.8 and 6.1.1.4'
N N 0.0241 0.0134 'International Tables Vol C Tables 4.2.6.8 and 6.1.1.4'
O O 0.0389 0.0241 'International Tables Vol C Tables 4.2.6.8 and 6.1.1.4'
Se Se -1.0833 0.8881 'International Tables Vol C Tables 4.2.6.8 and 6.1.1.4'

_shelx_space_group_comment       
;
The symmetry employed for this shelxl refinement is uniquely defined
by the following loop, which should always be used as a source of
symmetry information in preference to the above space-group names.
They are only intended as comments.
;
_space_group_crystal_system      triclinic
_space_group_IT_number           2
_space_group_name_H-M_alt        'P -1'
_space_group_name_Hall           '-P 1'
loop_
_space_group_symop_operation_xyz
'x, y, z'
'-x, -y, -z'

_cell_length_a                   12.311(2)
_cell_length_b                   13.452(2)
_cell_length_c                   14.199(2)
_cell_angle_alpha                94.632(5)
_cell_angle_beta                 113.655(5)
_cell_angle_gamma                111.398(5)
_cell_volume                     1933.0(6)
_cell_formula_units_Z            1
_cell_measurement_reflns_used    9887
_cell_measurement_temperature    170.00
_cell_measurement_theta_max      60.639
_cell_measurement_theta_min      3.602
_shelx_estimated_absorpt_T_max   0.957
_shelx_estimated_absorpt_T_min   0.808
_exptl_absorpt_coefficient_mu    1.114
_exptl_absorpt_correction_T_max  0.7519
_exptl_absorpt_correction_T_min  0.6592
_exptl_absorpt_correction_type   multi-scan
_exptl_absorpt_process_details   
;
SADABS-2016/2 (Bruker,2016/2) was used for absorption correction.
wR2(int) was 0.0744 before and 0.0593 after correction.
The Ratio of minimum to maximum transmission is 0.8767.
The \l/2 correction factor is Not present.
;
_exptl_absorpt_special_details   ?
_exptl_crystal_colour            yellow
_exptl_crystal_colour_primary    yellow
_exptl_crystal_density_diffrn    1.242
_exptl_crystal_density_meas      ?
_exptl_crystal_density_method    ?
_exptl_crystal_description       plate
_exptl_crystal_F_000             756
_exptl_crystal_size_max          0.2
_exptl_crystal_size_mid          0.09
_exptl_crystal_size_min          0.04
_exptl_transmission_factor_max   ?
_exptl_transmission_factor_min   ?
_diffrn_reflns_av_R_equivalents  0.0500
_diffrn_reflns_av_unetI/netI     0.0494
_diffrn_reflns_Laue_measured_fraction_full 0.968
_diffrn_reflns_Laue_measured_fraction_max 0.968
_diffrn_reflns_limit_h_max       15
_diffrn_reflns_limit_h_min       -15
_diffrn_reflns_limit_k_max       17
_diffrn_reflns_limit_k_min       -17
_diffrn_reflns_limit_l_max       18
_diffrn_reflns_limit_l_min       -18
_diffrn_reflns_number            35554
_diffrn_reflns_point_group_measured_fraction_full 0.968
_diffrn_reflns_point_group_measured_fraction_max 0.968
_diffrn_reflns_theta_full        53.594
_diffrn_reflns_theta_max         60.747
_diffrn_reflns_theta_min         3.185
_diffrn_ambient_temperature      170.00
_diffrn_detector_area_resol_mean ?
_diffrn_measured_fraction_theta_full 0.968
_diffrn_measured_fraction_theta_max 0.968
_diffrn_measurement_device_type  'Bruker D8 Venture'
_diffrn_measurement_method       '\w and \f scans'
_diffrn_radiation_type           GaK\a
_diffrn_radiation_wavelength     1.34139
_diffrn_source                   ?
_diffrn_source_current           3.57
_diffrn_source_power             0.24957869999999996
_diffrn_source_voltage           69.91
_reflns_Friedel_coverage         0.000
_reflns_Friedel_fraction_full    .
_reflns_Friedel_fraction_max     .
_reflns_number_gt                7347
_reflns_number_total             8620
_reflns_special_details          
;
 Reflections were merged by SHELXL according to the crystal
 class for the calculation of statistics and refinement.
 
 Structure factors included contributions from the .fab file.
 
 _reflns_Friedel_fraction is defined as the number of unique
 Friedel pairs measured divided by the number that would be
 possible theoretically, ignoring centric projections and
 systematic absences.
;
_reflns_threshold_expression     'I > 2\s(I)'
_computing_cell_refinement       'SAINT V8.40B (Bruker Nano, Inc., 2019)'
_computing_data_collection       'Bruker Instrument Service vV6.2.14'
_computing_data_reduction        'SAINT V8.40B (Bruker Nano, Inc., 2019)'
_computing_molecular_graphics    'Olex2 1.5 (Dolomanov et al., 2009)'
_computing_publication_material  'Olex2 1.5 (Dolomanov et al., 2009)'
_computing_structure_refinement  'SHELXL 2019/2 (Sheldrick, 2015)'
_computing_structure_solution    'SHELXT 2018/2 (Sheldrick, 2018)'
_refine_diff_density_max         0.724
_refine_diff_density_min         -0.276
_refine_diff_density_rms         0.073
_refine_ls_extinction_coef       .
_refine_ls_extinction_method     none
_refine_ls_goodness_of_fit_ref   1.069
_refine_ls_hydrogen_treatment    constr
_refine_ls_matrix_type           full
_refine_ls_number_parameters     481
_refine_ls_number_reflns         8620
_refine_ls_number_restraints     103
_refine_ls_R_factor_all          0.0548
_refine_ls_R_factor_gt           0.0486
_refine_ls_restrained_S_all      1.067
_refine_ls_shift/su_max          0.001
_refine_ls_shift/su_mean         0.000
_refine_ls_structure_factor_coef Fsqd
_refine_ls_weighting_details     
'w=1/[\s^2^(Fo^2^)+(0.0767P)^2^+0.6827P] where P=(Fo^2^+2Fc^2^)/3'
_refine_ls_weighting_scheme      calc
_refine_ls_wR_factor_gt          0.1336
_refine_ls_wR_factor_ref         0.1381
_refine_special_details          ?
_olex2_refinement_description    
;
1. Fixed Uiso
 At 1.2 times of:
  All C(H) groups, All C(H,H) groups, All C(H,H,H,H) groups, All N(H) groups
 At 1.5 times of:
  All C(H,H,H) groups
2. Restrained distances
 C7-C8 \\sim C7-C8A
 with sigma of 0.02
 C10-C9 \\sim C10A-C9A
 with sigma of 0.04
 C10-C8 \\sim C10A-C8A
 with sigma of 0.02
 C8-C9 \\sim C8A-C9A
 with sigma of 0.02
 C7-C10 \\sim C7-C10A
 with sigma of 0.04
 C7-C9 \\sim C7-C9A
 with sigma of 0.04
 O2-C11 \\sim O2A-C11
 with sigma of 0.02
3. Uiso/Uaniso restraints and constraints
C7 \\sim C8 \\sim C9 \\sim C10 \\sim C8A \\sim C9A \\sim C10A: within 2A with
sigma of 0.02 and sigma for terminal atoms of 0.04 within 2A
C11 \\sim O2 \\sim O2A: within 2A with sigma of 0.005 and sigma for terminal
atoms of 0.01 within 2A
4. Others
 Sof(H7BC)=Sof(H7BD)=Sof(C8A)=Sof(H8A)=Sof(C9A)=Sof(H9AA)=Sof(H9AB)=Sof(H9AC)=
 Sof(C10A)=Sof(H10D)=Sof(H10E)=Sof(H10F)=1-FVAR(1)
 Sof(H7AA)=Sof(H7AB)=Sof(C8)=Sof(H8)=Sof(C9)=Sof(H9A)=Sof(H9B)=Sof(H9C)=
 Sof(C10)=Sof(H10A)=Sof(H10B)=Sof(H10C)=FVAR(1)
 Sof(O2A)=1-FVAR(2)
 Sof(O2)=FVAR(2)
5.a Ternary CH refined with riding coordinates:
 C19(H19), C23(H23), C34(H34), C8(H8), C8A(H8A)
5.b Secondary CH2 refined with riding coordinates:
 C7(H7AA,H7AB), C7(H7BC,H7BD), C18(H18A,H18B), C22(H22A,H22B), C33(H33A,H33B)
5.c Aromatic/amide H refined with riding coordinates:
 N3(H3), N4(H4), C1(H1), C4(H4A), C13(H13), C16(H16), C28(H28), C30(H30),
 C31(H31)
5.d Idealised Me refined as rotating group:
 C20(H20A,H20B,H20C), C21(H21A,H21B,H21C), C24(H24A,H24B,H24C), C25(H25A,H25B,
 H25C), C35(H35A,H35B,H35C), C36(H36A,H36B,H36C), C9(H9A,H9B,H9C), C10(H10A,
 H10B,H10C), C9A(H9AA,H9AB,H9AC), C10A(H10D,H10E,H10F)
;
_atom_sites_solution_hydrogens   geom
_atom_sites_solution_primary     dual
_atom_sites_solution_secondary   ?
loop_
_atom_site_label
_atom_site_type_symbol
_atom_site_fract_x
_atom_site_fract_y
_atom_site_fract_z
_atom_site_U_iso_or_equiv
_atom_site_adp_type
_atom_site_occupancy
_atom_site_site_symmetry_order
_atom_site_calc_flag
_atom_site_refinement_flags_posn
_atom_site_refinement_flags_adp
_atom_site_refinement_flags_occupancy
_atom_site_disorder_assembly
_atom_site_disorder_group
Se1 Se 1.37330(2) 1.44518(2) 0.35076(2) 0.04575(11) Uani 1 1 d . . . . .
O1 O 1.19013(15) 1.03091(11) 0.51118(11) 0.0428(4) Uani 1 1 d . . . . .
O3 O 1.13745(13) 0.74180(12) 0.33837(13) 0.0429(4) Uani 1 1 d . . . . .
O4 O 0.71739(13) 0.41205(10) 0.17029(13) 0.0407(3) Uani 1 1 d . . . . .
O5 O 0.53984(13) 0.66166(11) 0.21802(14) 0.0465(4) Uani 1 1 d . . . . .
O6 O 0.39677(12) 0.33159(10) 0.06304(12) 0.0388(3) Uani 1 1 d . . . . .
N1 N 1.39881(19) 1.39051(14) 0.46560(14) 0.0447(4) Uani 1 1 d . . . . .
N2 N 1.23733(18) 1.31845(14) 0.26086(14) 0.0437(4) Uani 1 1 d . . . . .
N3 N 1.01498(16) 0.86911(12) 0.33449(13) 0.0359(4) Uani 1 1 d . . . . .
H3 H 1.069583 0.891715 0.403282 0.043 Uiso 1 1 calc R U . . .
N4 N 0.59110(14) 0.53256(12) 0.15696(13) 0.0318(3) Uani 1 1 d . . . . .
H4 H 0.555798 0.464845 0.116562 0.038 Uiso 1 1 calc R U . . .
N5 N 0.06018(14) 0.52723(13) 0.03344(12) 0.0300(3) Uani 1 1 d . . . . .
C1 C 1.29684(19) 1.21453(15) 0.49851(15) 0.0355(4) Uani 1 1 d . . . . .
H1 H 1.351934 1.241234 0.573443 0.043 Uiso 1 1 calc R U . . .
C2 C 1.30838(19) 1.28619(15) 0.43128(16) 0.0346(4) Uani 1 1 d . . . . .
C3 C 1.22032(19) 1.24667(15) 0.31830(15) 0.0342(4) Uani 1 1 d . . . . .
C4 C 1.1234(2) 1.13394(16) 0.27561(16) 0.0380(4) Uani 1 1 d . . . . .
H4A H 1.063313 1.107258 0.201570 0.046 Uiso 1 1 calc R U . . .
C5 C 1.11589(17) 1.06429(14) 0.33948(15) 0.0322(4) Uani 1 1 d . . . . .
C6 C 1.20519(17) 1.10658(14) 0.45360(15) 0.0308(4) Uani 1 1 d . . . . .
C7 C 1.2727(2) 1.06645(16) 0.62438(16) 0.0404(5) Uani 1 1 d D U . . .
H7AA H 1.264608 1.130485 0.655214 0.049 Uiso 0.594(9) 1 calc R U P A 1
H7AB H 1.365669 1.090937 0.639626 0.049 Uiso 0.594(9) 1 calc R U P A 1
H7BC H 1.237940 1.104362 0.659449 0.049 Uiso 0.406(9) 1 calc R U P A 2
H7BD H 1.362967 1.119357 0.641331 0.049 Uiso 0.406(9) 1 calc R U P A 2
C11 C 1.0119(2) 0.94612(16) 0.28250(17) 0.0412(5) Uani 1 1 d D U . . .
C12 C 0.93743(18) 0.75253(14) 0.28877(15) 0.0316(4) Uani 1 1 d . . . . .
C13 C 0.80112(17) 0.70403(14) 0.24438(15) 0.0314(4) Uani 1 1 d . . . . .
H13 H 0.756485 0.749221 0.241439 0.038 Uiso 1 1 calc R U . . .
C14 C 0.72941(16) 0.58971(14) 0.20416(15) 0.0295(4) Uani 1 1 d . . . . .
C15 C 0.79675(17) 0.52400(14) 0.20898(16) 0.0323(4) Uani 1 1 d . . . . .
C16 C 0.93273(18) 0.57183(15) 0.25162(17) 0.0355(4) Uani 1 1 d . . . . .
H16 H 0.977417 0.526928 0.253248 0.043 Uiso 1 1 calc R U . . .
C17 C 1.00340(17) 0.68677(15) 0.29217(16) 0.0328(4) Uani 1 1 d . . . . .
C18 C 1.2086(2) 0.68652(19) 0.3181(2) 0.0490(6) Uani 1 1 d . . . . .
H18A H 1.165141 0.647758 0.241467 0.059 Uiso 1 1 calc R U . . .
H18B H 1.213279 0.631543 0.360086 0.059 Uiso 1 1 calc R U . . .
C19 C 1.3461(2) 0.7765(2) 0.3516(2) 0.0621(7) Uani 1 1 d . . . . .
H19 H 1.395707 0.740721 0.332831 0.074 Uiso 1 1 calc R U . . .
C20 C 1.4201(3) 0.8282(3) 0.4696(3) 0.0815(10) Uani 1 1 d . . . . .
H20A H 1.373997 0.864586 0.490304 0.122 Uiso 1 1 calc R U . . .
H20B H 1.509113 0.883169 0.488530 0.122 Uiso 1 1 calc R U . . .
H20C H 1.425461 0.770788 0.507067 0.122 Uiso 1 1 calc R U . . .
C21 C 1.3401(4) 0.8641(4) 0.2907(4) 0.0986(13) Uani 1 1 d . . . . .
H21A H 1.293168 0.828718 0.213856 0.148 Uiso 1 1 calc R U . . .
H21B H 1.429772 0.918276 0.310247 0.148 Uiso 1 1 calc R U . . .
H21C H 1.293578 0.901844 0.308777 0.148 Uiso 1 1 calc R U . . .
C22 C 0.7768(2) 0.33693(15) 0.19158(17) 0.0373(4) Uani 1 1 d . . . . .
H22A H 0.716614 0.269364 0.199546 0.045 Uiso 1 1 calc R U . . .
H22B H 0.859524 0.372090 0.259657 0.045 Uiso 1 1 calc R U . . .
C23 C 0.8064(2) 0.30511(17) 0.10376(18) 0.0411(5) Uani 1 1 d . . . . .
H23 H 0.852384 0.374165 0.087038 0.049 Uiso 1 1 calc R U . . .
C24 C 0.6790(3) 0.2303(2) 0.0030(2) 0.0547(6) Uani 1 1 d . . . . .
H24A H 0.700134 0.209260 -0.052877 0.082 Uiso 1 1 calc R U . . .
H24B H 0.624588 0.270017 -0.021440 0.082 Uiso 1 1 calc R U . . .
H24C H 0.630638 0.163488 0.018766 0.082 Uiso 1 1 calc R U . . .
C25 C 0.8990(3) 0.2495(2) 0.1423(3) 0.0592(7) Uani 1 1 d . . . . .
H25A H 0.855101 0.181156 0.158478 0.089 Uiso 1 1 calc R U . . .
H25B H 0.979447 0.299877 0.206740 0.089 Uiso 1 1 calc R U . . .
H25C H 0.921625 0.231812 0.086386 0.089 Uiso 1 1 calc R U . . .
C26 C 0.50605(17) 0.56882(14) 0.16603(14) 0.0295(4) Uani 1 1 d . . . . .
C27 C 0.36211(16) 0.48810(13) 0.10449(14) 0.0270(3) Uani 1 1 d . . . . .
C28 C 0.27348(17) 0.53233(14) 0.09721(14) 0.0278(3) Uani 1 1 d . . . . .
H28 H 0.306726 0.607373 0.134168 0.033 Uiso 1 1 calc R U . . .
C29 C 0.13827(17) 0.47003(15) 0.03765(14) 0.0284(3) Uani 1 1 d . . . . .
C30 C 0.08852(17) 0.35846(15) -0.01522(15) 0.0315(4) Uani 1 1 d . . . . .
H30 H -0.003771 0.315347 -0.057242 0.038 Uiso 1 1 calc R U . . .
C31 C 0.17302(17) 0.31165(15) -0.00626(15) 0.0322(4) Uani 1 1 d . . . . .
H31 H 0.138732 0.235525 -0.040470 0.039 Uiso 1 1 calc R U . . .
C32 C 0.30965(17) 0.37519(14) 0.05299(14) 0.0291(4) Uani 1 1 d . . . . .
C33 C 0.3506(2) 0.21301(15) 0.03018(18) 0.0395(5) Uani 1 1 d . . . . .
H33A H 0.421215 0.197178 0.025860 0.047 Uiso 1 1 calc R U . . .
H33B H 0.274099 0.182947 -0.041903 0.047 Uiso 1 1 calc R U . . .
C34 C 0.3108(2) 0.15514(18) 0.1063(2) 0.0458(5) Uani 1 1 d . . . . .
H34 H 0.242909 0.175086 0.112701 0.055 Uiso 1 1 calc R U . . .
C35 C 0.2483(4) 0.0298(2) 0.0595(3) 0.0800(10) Uani 1 1 d . . . . .
H35A H 0.316079 0.007136 0.061221 0.120 Uiso 1 1 calc R U . . .
H35B H 0.180184 0.009792 -0.014382 0.120 Uiso 1 1 calc R U . . .
H35C H 0.208495 -0.007949 0.101759 0.120 Uiso 1 1 calc R U . . .
C36 C 0.4269(3) 0.1917(3) 0.2169(2) 0.0680(8) Uani 1 1 d . . . . .
H36A H 0.397875 0.152045 0.263632 0.102 Uiso 1 1 calc R U . . .
H36B H 0.461741 0.271580 0.246304 0.102 Uiso 1 1 calc R U . . .
H36C H 0.495985 0.175046 0.212153 0.102 Uiso 1 1 calc R U . . .
O2 O 0.9185(8) 0.9253(3) 0.1943(4) 0.0720(19) Uani 0.78(2) 1 d D U P B 1
C8 C 1.2362(6) 0.9757(4) 0.6758(4) 0.0429(12) Uani 0.594(9) 1 d D U P A 1
H8 H 1.145312 0.954125 0.667452 0.052 Uiso 0.594(9) 1 calc R U P A 1
C9 C 1.2480(8) 0.8761(4) 0.6280(4) 0.071(2) Uani 0.594(9) 1 d D U P A 1
H9A H 1.185199 0.847147 0.551834 0.107 Uiso 0.594(9) 1 calc R U P A 1
H9B H 1.228716 0.818225 0.664464 0.107 Uiso 0.594(9) 1 calc R U P A 1
H9C H 1.337721 0.899423 0.637139 0.107 Uiso 0.594(9) 1 calc R U P A 1
C10 C 1.3387(17) 1.0180(12) 0.7942(6) 0.073(4) Uani 0.594(9) 1 d D U P A 1
H10A H 1.425808 1.033165 0.800367 0.109 Uiso 0.594(9) 1 calc R U P A 1
H10B H 1.315137 0.961705 0.831138 0.109 Uiso 0.594(9) 1 calc R U P A 1
H10C H 1.340693 1.086268 0.826489 0.109 Uiso 0.594(9) 1 calc R U P A 1
O2A O 0.972(3) 0.9194(11) 0.1832(8) 0.061(4) Uani 0.22(2) 1 d D U P B 2
C8A C 1.2757(8) 0.9658(6) 0.6653(6) 0.0398(17) Uani 0.406(9) 1 d D U P A 2
H8A H 1.334105 0.942653 0.645727 0.048 Uiso 0.406(9) 1 calc R U P A 2
C9A C 1.1448(8) 0.8679(5) 0.6212(5) 0.065(3) Uani 0.406(9) 1 d D U P A 2
H9AA H 1.081807 0.891027 0.629981 0.097 Uiso 0.406(9) 1 calc R U P A 2
H9AB H 1.153477 0.811541 0.659390 0.097 Uiso 0.406(9) 1 calc R U P A 2
H9AC H 1.113165 0.837060 0.545214 0.097 Uiso 0.406(9) 1 calc R U P A 2
C10A C 1.341(2) 1.0053(18) 0.7864(10) 0.078(6) Uani 0.406(9) 1 d D U P A 2
H10D H 1.418867 1.076302 0.811248 0.117 Uiso 0.406(9) 1 calc R U P A 2
H10E H 1.367666 0.950461 0.817467 0.117 Uiso 0.406(9) 1 calc R U P A 2
H10F H 1.278685 1.014767 0.808395 0.117 Uiso 0.406(9) 1 calc R U P A 2

loop_
_atom_site_aniso_label
_atom_site_aniso_U_11
_atom_site_aniso_U_22
_atom_site_aniso_U_33
_atom_site_aniso_U_23
_atom_site_aniso_U_13
_atom_site_aniso_U_12
Se1 0.04699(16) 0.02518(13) 0.03785(15) 0.00760(9) 0.01018(11) -0.00113(10)
O1 0.0452(8) 0.0194(6) 0.0315(7) 0.0025(5) 0.0034(6) -0.0017(6)
O3 0.0198(6) 0.0323(7) 0.0556(9) -0.0093(6) 0.0103(6) 0.0025(5)
O4 0.0256(6) 0.0164(6) 0.0604(9) -0.0039(6) 0.0082(6) 0.0055(5)
O5 0.0244(6) 0.0268(7) 0.0643(10) -0.0141(7) 0.0087(6) 0.0054(5)
O6 0.0214(6) 0.0192(6) 0.0559(9) -0.0033(6) 0.0049(6) 0.0060(5)
N1 0.0454(10) 0.0236(8) 0.0336(9) 0.0044(7) 0.0069(7) -0.0036(7)
N2 0.0422(10) 0.0289(8) 0.0352(9) 0.0046(7) 0.0065(7) 0.0040(7)
N3 0.0275(8) 0.0182(7) 0.0358(8) -0.0028(6) 0.0032(6) -0.0016(6)
N4 0.0186(7) 0.0165(6) 0.0428(9) -0.0042(6) 0.0056(6) 0.0020(5)
N5 0.0211(7) 0.0306(7) 0.0332(7) 0.0083(6) 0.0091(6) 0.0100(6)
C1 0.0311(9) 0.0214(8) 0.0303(9) -0.0006(7) 0.0041(7) 0.0004(7)
C2 0.0300(9) 0.0210(8) 0.0336(9) 0.0020(7) 0.0066(7) 0.0018(7)
C3 0.0299(9) 0.0247(8) 0.0323(9) 0.0032(7) 0.0063(7) 0.0061(7)
C4 0.0329(10) 0.0247(9) 0.0328(9) 0.0000(7) 0.0016(8) 0.0054(8)
C5 0.0238(8) 0.0187(8) 0.0344(9) -0.0015(7) 0.0030(7) 0.0028(6)
C6 0.0263(8) 0.0192(8) 0.0321(9) 0.0011(7) 0.0067(7) 0.0038(7)
C7 0.0461(11) 0.0245(9) 0.0311(9) 0.0005(7) 0.0118(9) 0.0038(8)
C11 0.0320(10) 0.0202(8) 0.0394(10) -0.0028(8) -0.0013(8) 0.0011(7)
C12 0.0250(8) 0.0171(8) 0.0350(9) -0.0022(7) 0.0066(7) 0.0011(6)
C13 0.0237(8) 0.0176(8) 0.0393(10) -0.0001(7) 0.0071(7) 0.0051(6)
C14 0.0186(8) 0.0182(7) 0.0371(9) -0.0013(7) 0.0065(7) 0.0023(6)
C15 0.0239(8) 0.0182(8) 0.0397(10) -0.0026(7) 0.0076(7) 0.0041(7)
C16 0.0239(8) 0.0254(9) 0.0452(11) -0.0023(8) 0.0092(8) 0.0086(7)
C17 0.0199(8) 0.0252(8) 0.0384(10) -0.0026(7) 0.0076(7) 0.0035(7)
C18 0.0247(9) 0.0438(12) 0.0615(14) -0.0080(10) 0.0130(9) 0.0100(9)
C19 0.0263(11) 0.0625(16) 0.0739(17) -0.0140(13) 0.0203(11) 0.0055(10)
C20 0.0333(13) 0.090(2) 0.074(2) -0.0149(18) 0.0037(13) 0.0102(14)
C21 0.074(2) 0.101(3) 0.115(3) 0.034(3) 0.062(2) 0.010(2)
C22 0.0357(10) 0.0222(8) 0.0473(11) 0.0057(8) 0.0143(9) 0.0120(8)
C23 0.0432(11) 0.0294(9) 0.0517(12) 0.0120(9) 0.0236(10) 0.0148(8)
C24 0.0675(16) 0.0412(12) 0.0474(13) 0.0052(10) 0.0231(12) 0.0210(12)
C25 0.0587(15) 0.0562(15) 0.0824(19) 0.0220(14) 0.0398(14) 0.0363(13)
C26 0.0210(8) 0.0214(8) 0.0318(9) -0.0001(7) 0.0041(7) 0.0053(6)
C27 0.0200(8) 0.0205(8) 0.0283(8) 0.0028(6) 0.0045(6) 0.0049(6)
C28 0.0228(8) 0.0220(8) 0.0305(8) 0.0031(7) 0.0078(7) 0.0075(6)
C29 0.0232(8) 0.0291(8) 0.0296(8) 0.0083(7) 0.0093(7) 0.0110(7)
C30 0.0190(8) 0.0282(9) 0.0325(9) 0.0057(7) 0.0044(7) 0.0042(7)
C31 0.0227(8) 0.0223(8) 0.0337(9) -0.0001(7) 0.0035(7) 0.0038(7)
C32 0.0220(8) 0.0215(8) 0.0327(9) 0.0023(7) 0.0058(7) 0.0067(6)
C33 0.0295(9) 0.0213(8) 0.0494(11) -0.0056(8) 0.0064(8) 0.0088(7)
C34 0.0388(11) 0.0302(10) 0.0546(13) 0.0057(9) 0.0105(10) 0.0148(9)
C35 0.088(2) 0.0296(12) 0.092(2) 0.0137(13) 0.0231(19) 0.0161(14)
C36 0.0603(17) 0.0724(19) 0.0592(16) 0.0165(14) 0.0096(13) 0.0369(15)
O2 0.054(3) 0.0288(12) 0.0584(18) 0.0060(12) -0.0218(18) -0.0034(14)
C8 0.048(3) 0.033(2) 0.040(2) 0.0059(15) 0.025(2) 0.0063(19)
C9 0.113(6) 0.041(2) 0.045(2) 0.0098(19) 0.021(3) 0.036(3)
C10 0.096(7) 0.062(6) 0.024(3) 0.014(3) 0.016(4) 0.010(5)
O2A 0.058(6) 0.023(4) 0.033(4) -0.002(3) -0.010(4) -0.015(4)
C8A 0.043(4) 0.036(3) 0.032(3) 0.010(2) 0.015(3) 0.011(3)
C9A 0.066(5) 0.037(3) 0.049(3) 0.015(3) 0.014(3) -0.007(3)
C10A 0.073(9) 0.047(6) 0.067(9) 0.009(6) 0.020(7) -0.007(6)

_geom_special_details            
;
 All esds (except the esd in the dihedral angle between two l.s. planes)
 are estimated using the full covariance matrix.  The cell esds are taken
 into account individually in the estimation of esds in distances, angles
 and torsion angles; correlations between esds in cell parameters are only
 used when they are defined by crystal symmetry.  An approximate (isotropic)
 treatment of cell esds is used for estimating esds involving l.s. planes.
;
loop_
_geom_bond_atom_site_label_1
_geom_bond_atom_site_label_2
_geom_bond_distance
_geom_bond_site_symmetry_2
_geom_bond_publ_flag
Se1 N1 1.8028(18) . ?
Se1 N2 1.7859(18) . ?
O1 C6 1.363(2) . ?
O1 C7 1.434(2) . ?
O3 C17 1.365(2) . ?
O3 C18 1.431(3) . ?
O4 C15 1.373(2) . ?
O4 C22 1.435(2) . ?
O5 C26 1.226(2) . ?
O6 C32 1.365(2) . ?
O6 C33 1.446(2) . ?
N1 C2 1.327(2) . ?
N2 C3 1.326(3) . ?
N3 H3 0.8800 . ?
N3 C11 1.323(3) . ?
N3 C12 1.428(2) . ?
N4 H4 0.8800 . ?
N4 C14 1.409(2) . ?
N4 C26 1.350(2) . ?
N5 N5 1.265(3) 2_565 ?
N5 C29 1.422(2) . ?
C1 H1 0.9500 . ?
C1 C2 1.421(3) . ?
C1 C6 1.366(2) . ?
C2 C3 1.441(3) . ?
C3 C4 1.429(3) . ?
C4 H4A 0.9500 . ?
C4 C5 1.360(3) . ?
C5 C6 1.457(3) . ?
C5 C11 1.515(2) . ?
C7 H7AA 0.9900 . ?
C7 H7AB 0.9900 . ?
C7 H7BC 0.9900 . ?
C7 H7BD 0.9900 . ?
C7 C8 1.494(5) . ?
C7 C8A 1.524(7) . ?
C11 O2 1.233(4) . ?
C11 O2A 1.260(11) . ?
C12 C13 1.387(3) . ?
C12 C17 1.394(3) . ?
C13 H13 0.9500 . ?
C13 C14 1.391(2) . ?
C14 C15 1.404(2) . ?
C15 C16 1.386(3) . ?
C16 H16 0.9500 . ?
C16 C17 1.397(2) . ?
C18 H18A 0.9900 . ?
C18 H18B 0.9900 . ?
C18 C19 1.523(3) . ?
C19 H19 1.0000 . ?
C19 C20 1.498(4) . ?
C19 C21 1.524(5) . ?
C20 H20A 0.9800 . ?
C20 H20B 0.9800 . ?
C20 H20C 0.9800 . ?
C21 H21A 0.9800 . ?
C21 H21B 0.9800 . ?
C21 H21C 0.9800 . ?
C22 H22A 0.9900 . ?
C22 H22B 0.9900 . ?
C22 C23 1.504(3) . ?
C23 H23 1.0000 . ?
C23 C24 1.528(3) . ?
C23 C25 1.532(3) . ?
C24 H24A 0.9800 . ?
C24 H24B 0.9800 . ?
C24 H24C 0.9800 . ?
C25 H25A 0.9800 . ?
C25 H25B 0.9800 . ?
C25 H25C 0.9800 . ?
C26 C27 1.511(2) . ?
C27 C28 1.396(2) . ?
C27 C32 1.409(2) . ?
C28 H28 0.9500 . ?
C28 C29 1.388(2) . ?
C29 C30 1.403(3) . ?
C30 H30 0.9500 . ?
C30 C31 1.371(3) . ?
C31 H31 0.9500 . ?
C31 C32 1.402(2) . ?
C33 H33A 0.9900 . ?
C33 H33B 0.9900 . ?
C33 C34 1.516(3) . ?
C34 H34 1.0000 . ?
C34 C35 1.530(3) . ?
C34 C36 1.521(4) . ?
C35 H35A 0.9800 . ?
C35 H35B 0.9800 . ?
C35 H35C 0.9800 . ?
C36 H36A 0.9800 . ?
C36 H36B 0.9800 . ?
C36 H36C 0.9800 . ?
C8 H8 1.0000 . ?
C8 C9 1.534(7) . ?
C8 C10 1.536(9) . ?
C9 H9A 0.9800 . ?
C9 H9B 0.9800 . ?
C9 H9C 0.9800 . ?
C10 H10A 0.9800 . ?
C10 H10B 0.9800 . ?
C10 H10C 0.9800 . ?
C8A H8A 1.0000 . ?
C8A C9A 1.494(9) . ?
C8A C10A 1.521(12) . ?
C9A H9AA 0.9800 . ?
C9A H9AB 0.9800 . ?
C9A H9AC 0.9800 . ?
C10A H10D 0.9800 . ?
C10A H10E 0.9800 . ?
C10A H10F 0.9800 . ?

loop_
_geom_angle_atom_site_label_1
_geom_angle_atom_site_label_2
_geom_angle_atom_site_label_3
_geom_angle
_geom_angle_site_symmetry_1
_geom_angle_site_symmetry_3
_geom_angle_publ_flag
N2 Se1 N1 93.60(8) . . ?
C6 O1 C7 118.60(14) . . ?
C17 O3 C18 118.58(15) . . ?
C15 O4 C22 118.98(15) . . ?
C32 O6 C33 120.16(14) . . ?
C2 N1 Se1 106.90(14) . . ?
C3 N2 Se1 106.91(13) . . ?
C11 N3 H3 117.1 . . ?
C11 N3 C12 125.71(17) . . ?
C12 N3 H3 117.1 . . ?
C14 N4 H4 116.0 . . ?
C26 N4 H4 116.0 . . ?
C26 N4 C14 128.03(14) . . ?
N5 N5 C29 113.96(19) 2_565 . ?
C2 C1 H1 120.6 . . ?
C6 C1 H1 120.6 . . ?
C6 C1 C2 118.88(17) . . ?
N1 C2 C1 123.86(18) . . ?
N1 C2 C3 115.81(18) . . ?
C1 C2 C3 120.33(16) . . ?
N2 C3 C2 116.77(17) . . ?
N2 C3 C4 124.59(18) . . ?
C4 C3 C2 118.63(17) . . ?
C3 C4 H4A 119.5 . . ?
C5 C4 C3 120.94(17) . . ?
C5 C4 H4A 119.5 . . ?
C4 C5 C6 119.33(16) . . ?
C4 C5 C11 115.08(17) . . ?
C6 C5 C11 125.59(17) . . ?
O1 C6 C1 123.04(17) . . ?
O1 C6 C5 115.16(15) . . ?
C1 C6 C5 121.80(17) . . ?
O1 C7 H7AA 109.3 . . ?
O1 C7 H7AB 109.3 . . ?
O1 C7 H7BC 109.9 . . ?
O1 C7 H7BD 109.9 . . ?
O1 C7 C8 111.5(3) . . ?
O1 C7 C8A 109.1(3) . . ?
H7AA C7 H7AB 108.0 . . ?
H7BC C7 H7BD 108.3 . . ?
C8 C7 H7AA 109.3 . . ?
C8 C7 H7AB 109.3 . . ?
C8A C7 H7BC 109.9 . . ?
C8A C7 H7BD 109.9 . . ?
N3 C11 C5 118.55(17) . . ?
O2 C11 N3 120.8(3) . . ?
O2 C11 C5 120.1(3) . . ?
O2A C11 N3 118.6(8) . . ?
O2A C11 C5 114.8(6) . . ?
C13 C12 N3 122.16(16) . . ?
C13 C12 C17 120.06(16) . . ?
C17 C12 N3 117.76(16) . . ?
C12 C13 H13 119.8 . . ?
C12 C13 C14 120.42(16) . . ?
C14 C13 H13 119.8 . . ?
C13 C14 N4 124.83(16) . . ?
C13 C14 C15 119.14(16) . . ?
C15 C14 N4 116.03(15) . . ?
O4 C15 C14 114.60(15) . . ?
O4 C15 C16 124.55(16) . . ?
C16 C15 C14 120.85(16) . . ?
C15 C16 H16 120.3 . . ?
C15 C16 C17 119.30(17) . . ?
C17 C16 H16 120.3 . . ?
O3 C17 C12 115.80(16) . . ?
O3 C17 C16 123.97(17) . . ?
C12 C17 C16 120.21(16) . . ?
O3 C18 H18A 110.5 . . ?
O3 C18 H18B 110.5 . . ?
O3 C18 C19 106.06(18) . . ?
H18A C18 H18B 108.7 . . ?
C19 C18 H18A 110.5 . . ?
C19 C18 H18B 110.5 . . ?
C18 C19 H19 107.6 . . ?
C18 C19 C21 111.1(3) . . ?
C20 C19 C18 111.8(3) . . ?
C20 C19 H19 107.6 . . ?
C20 C19 C21 110.9(3) . . ?
C21 C19 H19 107.6 . . ?
C19 C20 H20A 109.5 . . ?
C19 C20 H20B 109.5 . . ?
C19 C20 H20C 109.5 . . ?
H20A C20 H20B 109.5 . . ?
H20A C20 H20C 109.5 . . ?
H20B C20 H20C 109.5 . . ?
C19 C21 H21A 109.5 . . ?
C19 C21 H21B 109.5 . . ?
C19 C21 H21C 109.5 . . ?
H21A C21 H21B 109.5 . . ?
H21A C21 H21C 109.5 . . ?
H21B C21 H21C 109.5 . . ?
O4 C22 H22A 109.3 . . ?
O4 C22 H22B 109.3 . . ?
O4 C22 C23 111.78(18) . . ?
H22A C22 H22B 107.9 . . ?
C23 C22 H22A 109.3 . . ?
C23 C22 H22B 109.3 . . ?
C22 C23 H23 108.3 . . ?
C22 C23 C24 110.55(19) . . ?
C22 C23 C25 109.4(2) . . ?
C24 C23 H23 108.3 . . ?
C24 C23 C25 111.8(2) . . ?
C25 C23 H23 108.3 . . ?
C23 C24 H24A 109.5 . . ?
C23 C24 H24B 109.5 . . ?
C23 C24 H24C 109.5 . . ?
H24A C24 H24B 109.5 . . ?
H24A C24 H24C 109.5 . . ?
H24B C24 H24C 109.5 . . ?
C23 C25 H25A 109.5 . . ?
C23 C25 H25B 109.5 . . ?
C23 C25 H25C 109.5 . . ?
H25A C25 H25B 109.5 . . ?
H25A C25 H25C 109.5 . . ?
H25B C25 H25C 109.5 . . ?
O5 C26 N4 123.71(16) . . ?
O5 C26 C27 120.59(16) . . ?
N4 C26 C27 115.68(15) . . ?
C28 C27 C26 115.46(15) . . ?
C28 C27 C32 117.65(15) . . ?
C32 C27 C26 126.88(16) . . ?
C27 C28 H28 119.0 . . ?
C29 C28 C27 122.01(16) . . ?
C29 C28 H28 119.0 . . ?
C28 C29 N5 115.89(16) . . ?
C28 C29 C30 119.23(16) . . ?
C30 C29 N5 124.86(16) . . ?
C29 C30 H30 120.0 . . ?
C31 C30 C29 120.04(16) . . ?
C31 C30 H30 120.0 . . ?
C30 C31 H31 119.7 . . ?
C30 C31 C32 120.56(16) . . ?
C32 C31 H31 119.7 . . ?
O6 C32 C27 117.38(15) . . ?
O6 C32 C31 122.18(15) . . ?
C31 C32 C27 120.44(16) . . ?
O6 C33 H33A 109.1 . . ?
O6 C33 H33B 109.1 . . ?
O6 C33 C34 112.37(17) . . ?
H33A C33 H33B 107.9 . . ?
C34 C33 H33A 109.1 . . ?
C34 C33 H33B 109.1 . . ?
C33 C34 H34 108.1 . . ?
C33 C34 C35 109.2(2) . . ?
C33 C34 C36 111.7(2) . . ?
C35 C34 H34 108.1 . . ?
C36 C34 H34 108.1 . . ?
C36 C34 C35 111.4(2) . . ?
C34 C35 H35A 109.5 . . ?
C34 C35 H35B 109.5 . . ?
C34 C35 H35C 109.5 . . ?
H35A C35 H35B 109.5 . . ?
H35A C35 H35C 109.5 . . ?
H35B C35 H35C 109.5 . . ?
C34 C36 H36A 109.5 . . ?
C34 C36 H36B 109.5 . . ?
C34 C36 H36C 109.5 . . ?
H36A C36 H36B 109.5 . . ?
H36A C36 H36C 109.5 . . ?
H36B C36 H36C 109.5 . . ?
C7 C8 H8 111.1 . . ?
C7 C8 C9 109.5(4) . . ?
C7 C8 C10 107.4(6) . . ?
C9 C8 H8 111.1 . . ?
C9 C8 C10 106.6(9) . . ?
C10 C8 H8 111.1 . . ?
C8 C9 H9A 109.5 . . ?
C8 C9 H9B 109.5 . . ?
C8 C9 H9C 109.5 . . ?
H9A C9 H9B 109.5 . . ?
H9A C9 H9C 109.5 . . ?
H9B C9 H9C 109.5 . . ?
C8 C10 H10A 109.5 . . ?
C8 C10 H10B 109.5 . . ?
C8 C10 H10C 109.5 . . ?
H10A C10 H10B 109.5 . . ?
H10A C10 H10C 109.5 . . ?
H10B C10 H10C 109.5 . . ?
C7 C8A H8A 107.8 . . ?
C9A C8A C7 114.9(6) . . ?
C9A C8A H8A 107.8 . . ?
C9A C8A C10A 112.0(10) . . ?
C10A C8A C7 106.2(10) . . ?
C10A C8A H8A 107.8 . . ?
C8A C9A H9AA 109.5 . . ?
C8A C9A H9AB 109.5 . . ?
C8A C9A H9AC 109.5 . . ?
H9AA C9A H9AB 109.5 . . ?
H9AA C9A H9AC 109.5 . . ?
H9AB C9A H9AC 109.5 . . ?
C8A C10A H10D 109.5 . . ?
C8A C10A H10E 109.5 . . ?
C8A C10A H10F 109.5 . . ?
H10D C10A H10E 109.5 . . ?
H10D C10A H10F 109.5 . . ?
H10E C10A H10F 109.5 . . ?

loop_
_geom_torsion_atom_site_label_1
_geom_torsion_atom_site_label_2
_geom_torsion_atom_site_label_3
_geom_torsion_atom_site_label_4
_geom_torsion
_geom_torsion_site_symmetry_1
_geom_torsion_site_symmetry_2
_geom_torsion_site_symmetry_3
_geom_torsion_site_symmetry_4
_geom_torsion_publ_flag
Se1 N1 C2 C1 179.58(17) . . . . ?
Se1 N1 C2 C3 0.6(2) . . . . ?
Se1 N2 C3 C2 0.7(2) . . . . ?
Se1 N2 C3 C4 -178.08(17) . . . . ?
O1 C7 C8 C9 58.8(6) . . . . ?
O1 C7 C8 C10 174.2(9) . . . . ?
O1 C7 C8A C9A -44.5(8) . . . . ?
O1 C7 C8A C10A -168.9(12) . . . . ?
O3 C18 C19 C20 66.5(3) . . . . ?
O3 C18 C19 C21 -58.0(3) . . . . ?
O4 C15 C16 C17 -177.62(19) . . . . ?
O4 C22 C23 C24 -70.4(2) . . . . ?
O4 C22 C23 C25 166.05(18) . . . . ?
O5 C26 C27 C28 10.1(3) . . . . ?
O5 C26 C27 C32 -171.2(2) . . . . ?
O6 C33 C34 C35 173.4(2) . . . . ?
O6 C33 C34 C36 -62.9(2) . . . . ?
N1 Se1 N2 C3 -0.33(16) . . . . ?
N1 C2 C3 N2 -0.9(3) . . . . ?
N1 C2 C3 C4 177.96(19) . . . . ?
N2 Se1 N1 C2 -0.13(17) . . . . ?
N2 C3 C4 C5 177.3(2) . . . . ?
N3 C12 C13 C14 -177.62(18) . . . . ?
N3 C12 C17 O3 -0.9(3) . . . . ?
N3 C12 C17 C16 178.01(19) . . . . ?
N4 C14 C15 O4 -2.4(3) . . . . ?
N4 C14 C15 C16 178.55(19) . . . . ?
N4 C26 C27 C28 -168.23(17) . . . . ?
N4 C26 C27 C32 10.5(3) . . . . ?
N5 N5 C29 C28 170.31(19) 2_565 . . . ?
N5 N5 C29 C30 -8.2(3) 2_565 . . . ?
N5 C29 C30 C31 179.54(18) . . . . ?
C1 C2 C3 N2 -180.0(2) . . . . ?
C1 C2 C3 C4 -1.1(3) . . . . ?
C2 C1 C6 O1 177.64(18) . . . . ?
C2 C1 C6 C5 -2.4(3) . . . . ?
C2 C3 C4 C5 -1.5(3) . . . . ?
C3 C4 C5 C6 2.1(3) . . . . ?
C3 C4 C5 C11 -177.66(19) . . . . ?
C4 C5 C6 O1 179.80(18) . . . . ?
C4 C5 C6 C1 -0.2(3) . . . . ?
C4 C5 C11 N3 167.2(2) . . . . ?
C4 C5 C11 O2 -20.9(7) . . . . ?
C4 C5 C11 O2A 18.7(18) . . . . ?
C6 O1 C7 C8 175.6(3) . . . . ?
C6 O1 C7 C8A -159.4(4) . . . . ?
C6 C1 C2 N1 -176.0(2) . . . . ?
C6 C1 C2 C3 3.0(3) . . . . ?
C6 C5 C11 N3 -12.6(3) . . . . ?
C6 C5 C11 O2 159.3(7) . . . . ?
C6 C5 C11 O2A -161.1(18) . . . . ?
C7 O1 C6 C1 1.1(3) . . . . ?
C7 O1 C6 C5 -178.89(18) . . . . ?
C11 N3 C12 C13 -63.9(3) . . . . ?
C11 N3 C12 C17 117.7(2) . . . . ?
C11 C5 C6 O1 -0.4(3) . . . . ?
C11 C5 C6 C1 179.6(2) . . . . ?
C12 N3 C11 C5 -170.42(18) . . . . ?
C12 N3 C11 O2 17.7(7) . . . . ?
C12 N3 C11 O2A -23.1(17) . . . . ?
C12 C13 C14 N4 -179.55(19) . . . . ?
C12 C13 C14 C15 -0.1(3) . . . . ?
C13 C12 C17 O3 -179.31(18) . . . . ?
C13 C12 C17 C16 -0.4(3) . . . . ?
C13 C14 C15 O4 178.03(18) . . . . ?
C13 C14 C15 C16 -1.0(3) . . . . ?
C14 N4 C26 O5 1.2(3) . . . . ?
C14 N4 C26 C27 179.41(17) . . . . ?
C14 C15 C16 C17 1.3(3) . . . . ?
C15 O4 C22 C23 -92.4(2) . . . . ?
C15 C16 C17 O3 178.2(2) . . . . ?
C15 C16 C17 C12 -0.6(3) . . . . ?
C17 O3 C18 C19 164.0(2) . . . . ?
C17 C12 C13 C14 0.8(3) . . . . ?
C18 O3 C17 C12 -162.3(2) . . . . ?
C18 O3 C17 C16 18.9(3) . . . . ?
C22 O4 C15 C14 -167.04(18) . . . . ?
C22 O4 C15 C16 11.9(3) . . . . ?
C26 N4 C14 C13 -19.2(3) . . . . ?
C26 N4 C14 C15 161.3(2) . . . . ?
C26 C27 C28 C29 175.88(16) . . . . ?
C26 C27 C32 O6 3.2(3) . . . . ?
C26 C27 C32 C31 -176.52(18) . . . . ?
C27 C28 C29 N5 -177.21(16) . . . . ?
C27 C28 C29 C30 1.4(3) . . . . ?
C28 C27 C32 O6 -178.09(17) . . . . ?
C28 C27 C32 C31 2.2(3) . . . . ?
C28 C29 C30 C31 1.1(3) . . . . ?
C29 C30 C31 C32 -1.9(3) . . . . ?
C30 C31 C32 O6 -179.54(18) . . . . ?
C30 C31 C32 C27 0.2(3) . . . . ?
C32 O6 C33 C34 -72.9(2) . . . . ?
C32 C27 C28 C29 -3.0(3) . . . . ?
C33 O6 C32 C27 168.14(18) . . . . ?
C33 O6 C32 C31 -12.1(3) . . . . ?

_smtbx_masks_special_details     ?
loop_
_smtbx_masks_void_nr
_smtbx_masks_void_average_x
_smtbx_masks_void_average_y
_smtbx_masks_void_average_z
_smtbx_masks_void_volume
_smtbx_masks_void_count_electrons
_smtbx_masks_void_content
1 0.000 0.500 0.500 201.9 58.6 ?

_smtbx_masks_void_probe_radius   1.2
_smtbx_masks_void_truncation_radius 1.2
_shelx_res_file                  
;
TITL 230414_zwj_128_a.res in P-1
    230414_zwj_128.res
    created by SHELXL-2019/2 at 22:51:44 on 26-Apr-2023
REM Old TITL 230414_XWJ_128_0m in P-1
REM SHELXT solution in P-1: R1 0.233, Rweak 0.012, Alpha 0.046
REM <I/s> 0.000 for 0 systematic absences, Orientation as input
REM Formula found by SHELXT: C38 N3 O7 Br
CELL 1.34139 12.3105 13.4524 14.1992 94.632 113.655 111.398
ZERR 1 0.0021 0.0022 0.0023 0.005 0.005 0.005
LATT 1
SFAC C H N O Se
DISP C 0.0137 0.0067 57.1
DISP H 0 0 0.6
DISP N 0.0241 0.0134 109.9
DISP O 0.0389 0.0241 193.4
DISP Se -1.0833 0.8881 6972.5
UNIT 72 90 10 12 2
SADI C7 C8 C7 C8A
SADI 0.04 C10 C9 C10A C9A
SADI C10 C8 C10A C8A
SADI C8 C9 C8A C9A
SADI 0.04 C7 C10 C7 C10A
SIMU 0.02 0.04 2 C7 C8 C9 C10 C8A > C10A
SADI 0.04 C7 C9 C7 C9A
SADI O2 C11 O2A C11
SIMU 0.005 0.01 2 C11 O2 O2A

L.S. 4 0 0
PLAN  11
SIZE 0.04 0.09 0.2
TEMP -103.15
CONF
BOND
list 4
fmap 2 53
MORE -1
HTAB
BOND $H
ABIN
ACTA
OMIT 1 2 1
OMIT 1 0 0
OMIT -2 -1 3
OMIT 0 -5 3
OMIT 1 0 6
OMIT -1 -1 5
OMIT 2 1 1
OMIT 4 2 1
OMIT -15 11 4
OMIT 4 -2 4
OMIT -7 -8 16
OMIT 0 -5 1
OMIT -1 5 3
OMIT 2 5 0
OMIT 2 -1 2
OMIT 1 -7 1
OMIT -1 -1 3
OMIT 5 -5 1
OMIT 0 5 1
OMIT 1 2 0
OMIT -1 1 3
OMIT 3 2 1
OMIT -2 5 1
OMIT -5 4 5
OMIT 4 -13 12
OMIT -3 -1 5
OMIT 0 5 14
REM <olex2.extras>
REM <HklSrc "%.\\230414_ZWJ_128.hkl">
REM </olex2.extras>

WGHT    0.076700    0.682700
FVAR       0.37273   0.59418   0.77518
SE1   5    1.373298    1.445183    0.350757    11.00000    0.04699    0.02518 =
         0.03785    0.00760    0.01018   -0.00113
O1    4    1.190130    1.030905    0.511185    11.00000    0.04515    0.01944 =
         0.03146    0.00252    0.00339   -0.00170
O3    4    1.137448    0.741805    0.338367    11.00000    0.01985    0.03233 =
         0.05556   -0.00925    0.01025    0.00254
O4    4    0.717391    0.412046    0.170293    11.00000    0.02565    0.01644 =
         0.06042   -0.00394    0.00815    0.00545
O5    4    0.539841    0.661664    0.218019    11.00000    0.02438    0.02682 =
         0.06433   -0.01415    0.00875    0.00538
O6    4    0.396771    0.331585    0.063041    11.00000    0.02140    0.01918 =
         0.05594   -0.00331    0.00495    0.00599
N1    3    1.398813    1.390506    0.465599    11.00000    0.04538    0.02364 =
         0.03358    0.00444    0.00687   -0.00359
N2    3    1.237326    1.318448    0.260859    11.00000    0.04223    0.02892 =
         0.03524    0.00459    0.00648    0.00405
N3    3    1.014976    0.869114    0.334492    11.00000    0.02754    0.01824 =
         0.03577   -0.00277    0.00317   -0.00163
AFIX  43
H3    2    1.069583    0.891715    0.403282    11.00000   -1.20000
AFIX   0
N4    3    0.591097    0.532561    0.156958    11.00000    0.01864    0.01646 =
         0.04281   -0.00422    0.00556    0.00204
AFIX  43
H4    2    0.555798    0.464845    0.116562    11.00000   -1.20000
AFIX   0
N5    3    0.060176    0.527225    0.033438    11.00000    0.02115    0.03062 =
         0.03320    0.00832    0.00909    0.01000
C1    1    1.296836    1.214526    0.498512    11.00000    0.03107    0.02143 =
         0.03032   -0.00056    0.00413    0.00035
AFIX  43
H1    2    1.351934    1.241234    0.573443    11.00000   -1.20000
AFIX   0
C2    1    1.308376    1.286187    0.431276    11.00000    0.02998    0.02105 =
         0.03359    0.00203    0.00656    0.00184
C3    1    1.220320    1.246669    0.318302    11.00000    0.02995    0.02475 =
         0.03229    0.00316    0.00630    0.00614
C4    1    1.123382    1.133939    0.275613    11.00000    0.03294    0.02467 =
         0.03285    0.00000    0.00162    0.00537
AFIX  43
H4A   2    1.063313    1.107258    0.201570    11.00000   -1.20000
AFIX   0
C5    1    1.115887    1.064288    0.339478    11.00000    0.02377    0.01866 =
         0.03442   -0.00153    0.00297    0.00282
C6    1    1.205185    1.106578    0.453602    11.00000    0.02634    0.01919 =
         0.03209    0.00106    0.00675    0.00380
C7    1    1.272687    1.066454    0.624377    11.00000    0.04612    0.02450 =
         0.03112    0.00054    0.01176    0.00384
PART 1
AFIX  23
H7AA  2    1.264608    1.130485    0.655214    21.00000   -1.20000
H7AB  2    1.365669    1.090937    0.639626    21.00000   -1.20000
AFIX  23
PART 2
H7BC  2    1.237940    1.104362    0.659449   -21.00000   -1.20000
H7BD  2    1.362967    1.119357    0.641331   -21.00000   -1.20000
AFIX   0
PART 0
C11   1    1.011920    0.946123    0.282500    11.00000    0.03200    0.02019 =
         0.03945   -0.00281   -0.00126    0.00108
C12   1    0.937433    0.752528    0.288775    11.00000    0.02496    0.01710 =
         0.03498   -0.00221    0.00657    0.00109
C13   1    0.801116    0.704035    0.244378    11.00000    0.02374    0.01758 =
         0.03926   -0.00010    0.00707    0.00513
AFIX  43
H13   2    0.756485    0.749221    0.241439    11.00000   -1.20000
AFIX   0
C14   1    0.729407    0.589712    0.204157    11.00000    0.01861    0.01823 =
         0.03713   -0.00127    0.00646    0.00227
C15   1    0.796751    0.523997    0.208982    11.00000    0.02386    0.01822 =
         0.03972   -0.00262    0.00759    0.00410
C16   1    0.932728    0.571826    0.251616    11.00000    0.02390    0.02537 =
         0.04523   -0.00235    0.00922    0.00860
AFIX  43
H16   2    0.977417    0.526928    0.253248    11.00000   -1.20000
AFIX   0
C17   1    1.003397    0.686768    0.292170    11.00000    0.01990    0.02519 =
         0.03838   -0.00260    0.00758    0.00346
C18   1    1.208628    0.686520    0.318116    11.00000    0.02465    0.04381 =
         0.06154   -0.00800    0.01304    0.01003
AFIX  23
H18A  2    1.165141    0.647758    0.241467    11.00000   -1.20000
H18B  2    1.213279    0.631543    0.360086    11.00000   -1.20000
AFIX   0
C19   1    1.346079    0.776471    0.351607    11.00000    0.02633    0.06246 =
         0.07390   -0.01403    0.02026    0.00553
AFIX  13
H19   2    1.395707    0.740721    0.332831    11.00000   -1.20000
AFIX   0
C20   1    1.420061    0.828230    0.469580    11.00000    0.03335    0.09009 =
         0.07383   -0.01492    0.00371    0.01018
AFIX 137
H20A  2    1.373997    0.864586    0.490304    11.00000   -1.50000
H20B  2    1.509113    0.883169    0.488530    11.00000   -1.50000
H20C  2    1.425461    0.770788    0.507067    11.00000   -1.50000
AFIX   0
C21   1    1.340117    0.864149    0.290687    11.00000    0.07372    0.10100 =
         0.11456    0.03437    0.06155    0.01031
AFIX 137
H21A  2    1.293168    0.828718    0.213856    11.00000   -1.50000
H21B  2    1.429772    0.918276    0.310247    11.00000   -1.50000
H21C  2    1.293578    0.901844    0.308777    11.00000   -1.50000
AFIX   0
C22   1    0.776782    0.336929    0.191582    11.00000    0.03568    0.02215 =
         0.04727    0.00570    0.01432    0.01201
AFIX  23
H22A  2    0.716614    0.269364    0.199546    11.00000   -1.20000
H22B  2    0.859524    0.372090    0.259657    11.00000   -1.20000
AFIX   0
C23   1    0.806355    0.305106    0.103760    11.00000    0.04318    0.02939 =
         0.05172    0.01203    0.02355    0.01477
AFIX  13
H23   2    0.852384    0.374165    0.087038    11.00000   -1.20000
AFIX   0
C24   1    0.679017    0.230261    0.003025    11.00000    0.06749    0.04125 =
         0.04738    0.00515    0.02310    0.02098
AFIX 137
H24A  2    0.700134    0.209260   -0.052877    11.00000   -1.50000
H24B  2    0.624588    0.270017   -0.021440    11.00000   -1.50000
H24C  2    0.630638    0.163488    0.018766    11.00000   -1.50000
AFIX   0
C25   1    0.898978    0.249475    0.142315    11.00000    0.05871    0.05616 =
         0.08238    0.02205    0.03980    0.03632
AFIX 137
H25A  2    0.855101    0.181156    0.158478    11.00000   -1.50000
H25B  2    0.979447    0.299877    0.206740    11.00000   -1.50000
H25C  2    0.921625    0.231812    0.086386    11.00000   -1.50000
AFIX   0
C26   1    0.506049    0.568824    0.166034    11.00000    0.02099    0.02138 =
         0.03177   -0.00013    0.00411    0.00531
C27   1    0.362113    0.488100    0.104486    11.00000    0.02004    0.02054 =
         0.02830    0.00280    0.00448    0.00486
C28   1    0.273480    0.532334    0.097214    11.00000    0.02283    0.02205 =
         0.03045    0.00312    0.00775    0.00751
AFIX  43
H28   2    0.306726    0.607373    0.134168    11.00000   -1.20000
AFIX   0
C29   1    0.138274    0.470035    0.037646    11.00000    0.02319    0.02905 =
         0.02961    0.00826    0.00933    0.01102
C30   1    0.088519    0.358461   -0.015221    11.00000    0.01897    0.02822 =
         0.03254    0.00568    0.00444    0.00422
AFIX  43
H30   2   -0.003771    0.315347   -0.057242    11.00000   -1.20000
AFIX   0
C31   1    0.173022    0.311648   -0.006259    11.00000    0.02270    0.02235 =
         0.03371   -0.00013    0.00354    0.00379
AFIX  43
H31   2    0.138732    0.235525   -0.040470    11.00000   -1.20000
AFIX   0
C32   1    0.309655    0.375192    0.052987    11.00000    0.02197    0.02148 =
         0.03270    0.00228    0.00584    0.00674
C33   1    0.350624    0.213013    0.030184    11.00000    0.02949    0.02134 =
         0.04936   -0.00556    0.00640    0.00878
AFIX  23
H33A  2    0.421215    0.197178    0.025860    11.00000   -1.20000
H33B  2    0.274099    0.182947   -0.041903    11.00000   -1.20000
AFIX   0
C34   1    0.310835    0.155140    0.106323    11.00000    0.03883    0.03019 =
         0.05463    0.00569    0.01046    0.01485
AFIX  13
H34   2    0.242909    0.175086    0.112701    11.00000   -1.20000
AFIX   0
C35   1    0.248279    0.029768    0.059527    11.00000    0.08821    0.02965 =
         0.09165    0.01366    0.02306    0.01612
AFIX 137
H35A  2    0.316079    0.007136    0.061221    11.00000   -1.50000
H35B  2    0.180184    0.009792   -0.014382    11.00000   -1.50000
H35C  2    0.208495   -0.007949    0.101759    11.00000   -1.50000
AFIX   0
C36   1    0.426927    0.191702    0.216934    11.00000    0.06027    0.07238 =
         0.05915    0.01652    0.00962    0.03690
AFIX 137
H36A  2    0.397875    0.152045    0.263632    11.00000   -1.50000
H36B  2    0.461741    0.271580    0.246304    11.00000   -1.50000
H36C  2    0.495985    0.175046    0.212153    11.00000   -1.50000
AFIX   0
PART 1
O2    4    0.918515    0.925273    0.194319    31.00000    0.05392    0.02879 =
         0.05836    0.00600   -0.02180   -0.00340
C8    1    1.236160    0.975724    0.675820    21.00000    0.04848    0.03255 =
         0.04018    0.00593    0.02454    0.00629
AFIX  13
H8    2    1.145312    0.954125    0.667452    21.00000   -1.20000
AFIX   0
C9    1    1.248019    0.876142    0.627998    21.00000    0.11253    0.04103 =
         0.04471    0.00979    0.02103    0.03556
AFIX 137
H9A   2    1.185199    0.847147    0.551834    21.00000   -1.50000
H9B   2    1.228716    0.818225    0.664464    21.00000   -1.50000
H9C   2    1.337721    0.899423    0.637139    21.00000   -1.50000
AFIX   0
C10   1    1.338737    1.018048    0.794169    21.00000    0.09595    0.06179 =
         0.02436    0.01393    0.01646    0.01036
AFIX 137
H10A  2    1.425808    1.033165    0.800367    21.00000   -1.50000
H10B  2    1.315137    0.961705    0.831138    21.00000   -1.50000
H10C  2    1.340693    1.086268    0.826489    21.00000   -1.50000
AFIX   0
PART 2
O2A   4    0.971527    0.919404    0.183249   -31.00000    0.05795    0.02297 =
         0.03299   -0.00190   -0.01014   -0.01527
C8A   1    1.275747    0.965767    0.665345   -21.00000    0.04255    0.03594 =
         0.03222    0.00971    0.01481    0.01111
AFIX  13
H8A   2    1.334105    0.942653    0.645727   -21.00000   -1.20000
AFIX   0
C9A   1    1.144787    0.867936    0.621185   -21.00000    0.06650    0.03686 =
         0.04862    0.01455    0.01402   -0.00740
AFIX 137
H9AA  2    1.081807    0.891027    0.629981   -21.00000   -1.50000
H9AB  2    1.153477    0.811541    0.659390   -21.00000   -1.50000
H9AC  2    1.113165    0.837060    0.545214   -21.00000   -1.50000
AFIX   0
C10A  1    1.341051    1.005345    0.786382   -21.00000    0.07338    0.04687 =
         0.06669    0.00874    0.02007   -0.00715
AFIX 137
H10D  2    1.418867    1.076302    0.811248   -21.00000   -1.50000
H10E  2    1.367666    0.950461    0.817467   -21.00000   -1.50000
H10F  2    1.278685    1.014767    0.808395   -21.00000   -1.50000
AFIX   0
HKLF 4


REM  230414_zwj_128_a.res in P-1
REM wR2 = 0.1381, GooF = S = 1.069, Restrained GooF = 1.067 for all data
REM R1 = 0.0486 for 7347 Fo > 4sig(Fo) and 0.0548 for all 8620 data
REM 481 parameters refined using 103 restraints

END

WGHT      0.0767      0.6821

REM Instructions for potential hydrogen bonds
HTAB N3 O1
HTAB N4 O6
HTAB C13 O5
EQIV $2 -x+1, -y+1, -z
HTAB C23 N5_$2
HTAB C31 O2_$2
HTAB C31 O2A_$2
HTAB C33 O2_$2
HTAB C33 O2A_$2

REM Highest difference peak  0.724,  deepest hole -0.276,  1-sigma level  0.073
Q1    1   1.2952  1.4422  0.3335  11.00000  0.05    0.72
Q2    1   1.3155  1.3834  0.2973  11.00000  0.05    0.56
Q3    1   0.4305  0.5291  0.1397  11.00000  0.05    0.52
Q4    1   1.3681  1.4267  0.4007  11.00000  0.05    0.51
Q5    1   0.8247  0.3582  0.1551  11.00000  0.05    0.48
Q6    1   0.2083  0.4999  0.0741  11.00000  0.05    0.45
Q7    1   0.8601  0.7223  0.2632  11.00000  0.05    0.41
Q8    1   1.3605  1.4771  0.3051  11.00000  0.05    0.40
Q9    1   0.2365  0.3467  0.0255  11.00000  0.05    0.38
Q10   1   0.9679  0.7210  0.2741  11.00000  0.05    0.38
Q11   1   0.6550  0.5610  0.1849  11.00000  0.05    0.37
;
_shelx_res_checksum              54589
_shelx_fab_file                  
;
-15 1 6 0.1706 -0.0142
-15 1 7 -0.1985 0.0203
-15 1 8 0.1196 -0.0260
-15 1 9 0.0921 0.0125
-15 1 10 -0.3065 0.0183
-15 2 5 0.1825 -0.0725
-15 2 6 -0.1383 0.0562
-15 2 7 0.0527 -0.0350
-15 2 8 0.1152 0.0075
-15 2 9 -0.2819 0.0166
-15 2 10 0.2931 -0.0291
-15 2 11 -0.1120 0.0313
-15 2 12 -0.1166 -0.0259
-15 3 4 0.2221 -0.0886
-15 3 5 -0.2010 0.0918
-15 3 6 0.1022 -0.0681
-15 3 7 0.0986 0.0245
-15 3 8 -0.3270 0.0097
-15 3 9 0.4032 -0.0115
-15 3 10 -0.2158 -0.0089
-15 3 11 -0.1248 0.0242
-15 3 12 0.3738 -0.0232
-15 4 3 0.2816 -0.0366
-15 4 4 -0.3901 0.0758
-15 4 5 0.3582 -0.0889
-15 4 6 -0.1329 0.0577
-15 4 7 -0.2113 -0.0095
-15 4 8 0.4693 -0.0075
-15 4 9 -0.4512 -0.0202
-15 4 10 0.1707 0.0565
-15 4 11 0.1488 -0.0636
-15 4 12 -0.2860 0.0432
-15 5 2 0.2548 0.0388
-15 5 3 -0.4944 0.0041
-15 5 4 0.5903 -0.0580
-15 5 5 -0.4050 0.0732
-15 5 6 -0.0060 -0.0384
-15 5 7 0.4090 -0.0011
-15 5 8 -0.5632 -0.0041
-15 5 9 0.4175 0.0471
-15 5 10 -0.1459 -0.0776
-15 5 11 -0.0256 0.0680
-15 5 12 0.0200 -0.0392
-15 6 2 -0.4206 -0.0588
-15 6 4 -0.5129 0.0460
-15 6 5 0.0657 -0.0506
-15 6 6 0.4420 0.0134
-15 6 7 -0.6915 0.0109
-15 6 8 0.5879 0.0135
-15 6 9 -0.3106 -0.0603
-15 6 10 0.1112 0.0800
-15 6 11 -0.0818 -0.0624
-15 6 12 0.1283 0.0381
-15 7 2 0.6209 0.0398
-15 7 3 -0.6121 0.0044
-15 7 4 0.1582 -0.0317
-15 7 5 0.4858 0.0154
-15 7 6 -0.8871 0.0198
-15 7 7 0.8304 -0.0229
-15 7 8 -0.4845 -0.0194
-15 7 9 0.1841 0.0674
-15 7 10 -0.0949 -0.0813
-15 7 11 0.1190 0.0654
-15 7 12 -0.0873 -0.0477
-15 8 2 -0.7765 -0.0082
-15 8 3 0.4395 -0.0090
-15 8 4 0.2805 0.0009
-15 8 5 -0.9024 0.0320
-15 8 6 1.0289 -0.0547
-15 8 7 -0.7005 0.0340
-15 8 8 0.2926 0.0197
-15 8 9 -0.1065 -0.0641
-15 8 10 0.1211 0.0750
-15 8 11 -0.1268 -0.0653
-15 9 2 0.6138 -0.0068
-15 9 3 0.0077 -0.0057
-15 9 4 -0.7545 0.0374
-15 9 5 1.1153 -0.0689
-15 9 6 -0.9246 0.0715
-15 9 7 0.4702 -0.0369
-15 9 8 -0.1492 -0.0111
-15 9 9 0.0915 0.0418
-15 9 10 -0.1403 -0.0497
-15 10 2 -0.0286 0.0007
-15 10 3 -0.6623 0.0255
-15 10 4 1.1623 -0.0556
-15 10 5 -1.1543 0.0700
-15 10 6 0.7503 -0.0588
-15 10 7 -0.3207 0.0313
-15 10 8 0.1101 -0.0067
-15 10 9 -0.0818 -0.0058
-15 11 4 -1.1486 0.0402
-15 11 5 0.8882 -0.0391
-15 11 6 -0.4996 0.0326
-15 11 7 0.2303 -0.0295
-15 11 8 -0.1106 0.0313
-14 -2 7 0.3885 -0.0209
-14 -2 8 -0.4021 0.0057
-14 -2 9 0.3245 -0.0074
-14 -2 10 -0.1672 0.0290
-14 -1 5 -0.1487 -0.0862
-14 -1 6 0.3493 0.0435
-14 -1 7 -0.4838 -0.0170
-14 -1 8 0.4691 -0.0044
-14 -1 9 -0.2620 0.0269
-14 -1 10 -0.0849 -0.0422
-14 -1 11 0.3871 0.0429
-14 -1 12 -0.4544 -0.0323
-14 0 3 0.2342 0.0869
-14 0 4 -0.2743 -0.1197
-14 0 5 0.3150 0.1151
-14 0 6 -0.3981 -0.0816
-14 0 7 0.4597 0.0367
-14 0 8 -0.3570 0.0012
-14 0 9 0.0167 -0.0165
-14 0 10 0.4312 0.0073
-14 0 11 -0.7159 0.0110
-14 0 12 0.6792 -0.0205
-14 0 13 -0.4406 0.0197
-14 1 2 0.5198 -0.0743
-14 1 3 -0.6006 0.0032
-14 1 4 0.4866 0.0713
-14 1 5 -0.3633 -0.1023
-14 1 6 0.3565 0.0812
-14 1 7 -0.3730 -0.0376
-14 1 8 0.2178 0.0111
-14 1 9 0.1514 -0.0186
-14 1 10 -0.5336 0.0427
-14 1 11 0.6748 -0.0514
-14 1 12 -0.5314 0.0337
-14 1 13 0.2965 -0.0081
-14 1 14 -0.1620 -0.0027
-14 2 1 0.4832 -0.1389
-14 2 2 -0.7210 0.1373
-14 2 3 0.6576 -0.0610
-14 2 4 -0.4119 -0.0301
-14 2 5 0.2400 0.0743
-14 2 6 -0.2290 -0.0620
-14 2 7 0.2253 0.0316
-14 2 8 -0.0655 -0.0251
-14 2 9 -0.1999 0.0472
-14 2 10 0.3600 -0.0655
-14 2 11 -0.2946 0.0505
-14 2 12 0.1128 -0.0101
-14 2 13 -0.0146 -0.0219
-14 2 14 0.0553 0.0258
-14 3 1 -0.5118 0.1337
-14 3 2 0.6213 -0.1392
-14 3 3 -0.4791 0.0741
-14 3 4 0.2386 0.0049
-14 3 5 -0.0815 -0.0433
-14 3 6 0.0114 0.0366
-14 3 7 0.0872 -0.0212
-14 3 8 -0.2371 0.0291
-14 3 9 0.3074 -0.0535
-14 3 10 -0.1877 0.0605
-14 3 11 -0.0374 -0.0321
-14 3 12 0.1488 -0.0104
-14 3 13 -0.0360 0.0327
-14 3 14 -0.1710 -0.0271
-14 4 1 0.4117 -0.0829
-14 4 2 -0.5061 0.0985
-14 4 3 0.4135 -0.0628
-14 4 4 -0.1965 0.0137
-14 4 5 -0.0555 0.0117
-14 4 6 0.3107 -0.0107
-14 4 7 -0.5349 0.0090
-14 4 8 0.6234 -0.0268
-14 4 9 -0.4812 0.0525
-14 4 10 0.1770 -0.0558
-14 4 11 0.0493 0.0263
-14 4 12 0.0040 0.0117
-14 4 13 -0.2786 -0.0292
-14 4 14 0.4928 0.0259
-14 5 1 -0.3882 0.0156
-14 5 2 0.5463 -0.0465
-14 5 3 -0.4633 0.0467
-14 5 4 0.1482 -0.0298
-14 5 5 0.2715 0.0165
-14 5 6 -0.6449 -0.0117
-14 5 7 0.8419 0.0010
-14 5 8 -0.7837 0.0267
-14 5 9 0.5097 -0.0570
-14 5 10 -0.2138 0.0611
-14 5 11 0.1348 -0.0313
-14 5 12 -0.3391 -0.0078
-14 5 13 0.6182 0.0294
-14 5 14 -0.6701 -0.0339
-14 6 1 0.4489 0.0315
-14 6 2 -0.5582 0.0097
-14 6 3 0.3421 -0.0365
-14 6 4 0.1035 0.0434
-14 6 5 -0.5455 -0.0398
-14 6 6 0.7972 0.0319
-14 6 7 -0.8016 -0.0127
-14 6 8 0.6089 -0.0222
-14 6 9 -0.3437 0.0549
-14 6 10 0.1741 -0.0575
-14 6 11 -0.2188 0.0266
-14 6 12 0.4185 0.0110
-14 6 13 -0.5459 -0.0307
-14 6 14 0.4210 0.0348
-14 7 1 -0.4797 -0.0451
-14 7 2 0.4060 0.0072
-14 7 3 -0.0403 0.0293
-14 7 4 -0.4025 -0.0499
-14 7 5 0.6787 0.0556
-14 7 6 -0.7078 -0.0501
-14 7 7 0.5665 0.0292
-14 7 8 -0.3648 0.0055
-14 7 9 0.1814 -0.0335
-14 7 10 -0.0778 0.0328
-14 7 11 0.0798 -0.0076
-14 7 12 -0.1201 -0.0157
-14 7 13 0.0778 0.0214
-14 8 1 0.4065 0.0418
-14 8 2 -0.1799 -0.0206
-14 8 3 -0.2093 -0.0132
-14 8 4 0.5316 0.0423
-14 8 5 -0.6409 -0.0590
-14 8 6 0.5701 0.0598
-14 8 7 -0.4295 -0.0424
-14 8 8 0.2766 0.0144
-14 8 9 -0.1154 0.0048
-14 8 10 -0.0371 -0.0032
-14 8 11 0.1553 -0.0082
-14 8 12 -0.2492 0.0105
-14 8 13 0.3323 -0.0018
-14 9 1 -0.1757 -0.0427
-14 9 2 -0.0757 0.0410
-14 9 3 0.3887 -0.0104
-14 9 4 -0.6032 -0.0287
-14 9 5 0.6517 0.0559
-14 9 6 -0.5723 -0.0609
-14 9 7 0.4202 0.0458
-14 9 8 -0.2212 -0.0245
-14 9 9 0.0073 0.0122
-14 9 10 0.1677 -0.0098
-14 9 11 -0.2783 0.0053
-14 9 12 0.3421 0.0079
-14 10 1 -0.1565 0.0528
-14 10 2 0.3535 -0.0583
-14 10 3 -0.5899 0.0224
-14 10 4 0.7581 0.0258
-14 10 5 -0.7776 -0.0559
-14 10 6 0.6213 0.0577
-14 10 7 -0.3262 -0.0416
-14 10 8 0.0012 0.0250
-14 10 9 0.2152 -0.0151
-14 10 10 -0.2595 0.0052
-14 10 11 0.2008 0.0120
-14 11 1 0.3192 -0.0627
-14 11 2 -0.4496 0.0598
-14 11 3 0.6514 -0.0180
-14 11 4 -0.8137 -0.0279
-14 11 5 0.7896 0.0497
-14 11 6 -0.5079 -0.0460
-14 11 7 0.0668 0.0332
-14 11 8 0.2977 -0.0239
-14 11 9 -0.3900 0.0151
-14 11 10 0.2288 0.0022
-14 12 1 -0.1270 0.0604
-14 12 2 0.2088 -0.0503
-14 12 3 -0.4156 0.0179
-14 12 4 0.6015 0.0109
-14 12 5 -0.5690 -0.0224
-14 12 6 0.2568 0.0230
-14 12 7 0.1636 -0.0244
-14 12 8 -0.4095 0.0267
-14 12 9 0.3408 -0.0202
-14 13 2 0.1096 0.0444
-14 13 3 0.1138 -0.0357
-14 13 4 -0.3146 0.0250
-14 13 5 0.3086 -0.0129
-14 13 6 -0.0847 -0.0033
-14 13 7 -0.1690 0.0221
-13 -4 7 -0.1755 0.0314
-13 -4 8 0.2655 -0.0165
-13 -4 9 -0.1503 0.0189
-13 -4 10 -0.0185 -0.0365
-13 -3 4 0.1962 -0.1268
-13 -3 5 -0.2971 0.0875
-13 -3 6 0.1171 -0.0430
-13 -3 7 0.1434 0.0148
-13 -3 8 -0.2002 0.0012
-13 -3 9 0.0225 -0.0153
-13 -3 10 0.2098 0.0242
-13 -3 11 -0.3571 -0.0202
-13 -3 12 0.3875 0.0072
-13 -3 13 -0.2956 0.0043
-13 -2 2 0.0826 -0.0344
-13 -2 3 0.0720 -0.0507
-13 -2 4 -0.3061 0.1165
-13 -2 5 0.3436 -0.1259
-13 -2 6 -0.1399 0.0897
-13 -2 7 -0.0519 -0.0436
-13 -2 8 0.0085 0.0129
-13 -2 9 0.2206 -0.0025
-13 -2 10 -0.4308 0.0075
-13 -2 11 0.4804 -0.0193
-13 -2 12 -0.3411 0.0273
-13 -2 13 0.0720 -0.0274
-13 -2 14 0.1742 0.0260
-13 -1 1 -0.0275 -0.1817
-13 -1 2 0.0258 0.1548
-13 -1 3 -0.1803 -0.0472
-13 -1 4 0.3279 -0.0610
-13 -1 5 -0.2925 0.1029
-13 -1 6 0.1317 -0.0797
-13 -1 7 -0.0623 0.0391
-13 -1 8 0.1803 -0.0194
-13 -1 9 -0.3616 0.0237
-13 -1 10 0.4269 -0.0339
-13 -1 11 -0.3048 0.0331
-13 -1 12 0.0472 -0.0177
-13 -1 13 0.2173 -0.0020
-13 -1 14 -0.3433 0.0123
-13 0 1 0.1550 0.1857
-13 0 2 -0.2447 -0.1858
-13 0 3 0.3527 0.0931
-13 0 4 -0.3866 0.0114
-13 0 5 0.3114 -0.0590
-13 0 6 -0.2218 0.0507
-13 0 7 0.2277 -0.0319
-13 0 8 -0.3027 0.0325
-13 0 9 0.3108 -0.0449
-13 0 10 -0.1680 0.0459
-13 0 11 -0.0736 -0.0239
-13 0 12 0.2848 -0.0113
-13 0 13 -0.3659 0.0403
-13 0 14 0.3109 -0.0514
-13 0 15 -0.2009 0.0495
-13 1 1 -0.4281 -0.1243
-13 1 2 0.5592 0.1504
-13 1 3 -0.5916 -0.0958
-13 1 4 0.5545 0.0202
-13 1 5 -0.4950 0.0237
-13 1 6 0.4659 -0.0342
-13 1 7 -0.4670 0.0384
-13 1 8 0.4139 -0.0494
-13 1 9 -0.2190 0.0567
-13 1 10 -0.0887 -0.0455
-13 1 11 0.3615 0.0152
-13 1 12 -0.4675 0.0196
-13 1 13 0.4130 -0.0428
-13 1 14 -0.3204 0.0516
-13 1 15 0.2849 -0.0562
-13 2 1 0.6928 0.0676
-13 2 2 -0.7605 -0.1121
-13 2 3 0.7184 0.0964
-13 2 4 -0.6637 -0.0497
-13 2 5 0.6394 0.0060
-13 2 6 -0.6415 0.0232
-13 2 7 0.6200 -0.0410
-13 2 8 -0.4884 0.0499
-13 2 9 0.2042 -0.0488
-13 2 10 0.1496 0.0368
-13 2 11 -0.4147 -0.0164
-13 2 12 0.5123 -0.0054
-13 2 13 -0.5152 0.0215
-13 2 14 0.5362 -0.0324
-13 2 15 -0.5675 0.0449
-13 3 1 -0.7322 -0.0307
-13 3 2 0.6832 0.0852
-13 3 3 -0.5730 -0.1018
-13 3 4 0.4900 0.0790
-13 3 5 -0.4576 -0.0351
-13 3 6 0.4681 -0.0054
-13 3 7 -0.4755 0.0267
-13 3 8 0.3947 -0.0299
-13 3 9 -0.1773 0.0278
-13 3 10 -0.1199 -0.0270
-13 3 11 0.3894 0.0227
-13 3 12 -0.5870 -0.0101
-13 3 13 0.7412 -0.0066
-13 3 14 -0.8478 0.0224
-13 3 15 0.8180 -0.0372
-13 4 1 0.5713 -0.0060
-13 4 2 -0.4255 -0.0549
-13 4 3 0.2431 0.0984
-13 4 4 -0.0960 -0.0964
-13 4 5 0.0263 0.0569
-13 4 6 -0.0516 -0.0148
-13 4 7 0.1279 -0.0031
-13 4 8 -0.1520 0.0027
-13 4 9 0.0429 -0.0066
-13 4 10 0.1953 0.0204
-13 4 11 -0.4998 -0.0282
-13 4 12 0.7983 0.0187
-13 4 13 -1.0103 0.0005
-13 4 14 1.0425 -0.0168
-13 4 15 -0.8476 0.0285
-13 5 1 -0.3719 0.0439
-13 5 2 0.1785 0.0207
-13 5 3 0.0334 -0.0815
-13 5 4 -0.1880 0.0949
-13 5 5 0.2384 -0.0640
-13 5 6 -0.1824 0.0298
-13 5 7 0.0810 -0.0208
-13 5 8 -0.0345 0.0243
-13 5 9 0.1243 -0.0133
-13 5 10 -0.3686 -0.0122
-13 5 11 0.7071 0.0288
-13 5 12 -1.0070 -0.0241
-13 5 13 1.1165 0.0092
-13 5 14 -0.9660 0.0027
-13 5 15 0.6353 -0.0124
-13 6 1 0.1777 -0.0709
-13 6 2 -0.0117 0.0114
-13 6 3 -0.1070 0.0520
-13 6 4 0.1417 -0.0739
-13 6 5 -0.1121 0.0566
-13 6 6 0.0624 -0.0388
-13 6 7 -0.0354 0.0423
-13 6 8 0.0709 -0.0484
-13 6 9 -0.2109 0.0321
-13 6 10 0.4690 0.0009
-13 6 11 -0.7703 -0.0244
-13 6 12 0.9532 0.0277
-13 6 13 -0.8863 -0.0207
-13 6 14 0.5980 0.0124
-13 6 15 -0.2657 -0.0010
-13 7 1 0.0135 0.0819
-13 7 2 -0.0539 -0.0394
-13 7 3 -0.0129 -0.0147
-13 7 4 0.1179 0.0421
-13 7 5 -0.1664 -0.0428
-13 7 6 0.1247 0.0444
-13 7 7 -0.0294 -0.0575
-13 7 8 -0.0833 0.0624
-13 7 9 0.2296 -0.0421
-13 7 10 -0.4246 0.0076
-13 7 11 0.5956 0.0178
-13 7 12 -0.6111 -0.0258
-13 7 13 0.4213 0.0229
-13 7 14 -0.1319 -0.0146
-13 8 1 -0.0999 -0.0762
-13 8 2 -0.0193 0.0571
-13 8 3 0.1944 -0.0178
-13 8 4 -0.2891 -0.0140
-13 8 5 0.2353 0.0323
-13 8 6 -0.0823 -0.0482
-13 8 7 -0.0697 0.0628
-13 8 8 0.1765 -0.0627
-13 8 9 -0.2673 0.0420
-13 8 10 0.3548 -0.0132
-13 8 11 -0.3765 -0.0072
-13 8 12 0.2671 0.0142
-13 8 13 -0.0593 -0.0114
-13 8 14 -0.1335 0.0032
-13 9 1 0.0031 0.0578
-13 9 2 0.1516 -0.0628
-13 9 3 -0.2281 0.0397
-13 9 4 0.1672 -0.0058
-13 9 5 -0.0171 -0.0246
-13 9 6 -0.1272 0.0471
-13 9 7 0.2174 -0.0586
-13 9 8 -0.2794 0.0558
-13 9 9 0.3436 -0.0413
-13 9 10 -0.3741 0.0240
-13 9 11 0.3073 -0.0114
-13 9 12 -0.1506 0.0061
-13 9 13 -0.0094 -0.0074
-13 10 1 0.1777 -0.0397
-13 10 2 -0.1455 0.0653
-13 10 3 -0.0223 -0.0562
-13 10 4 0.2090 0.0235
-13 10 5 -0.2907 0.0114
-13 10 6 0.2595 -0.0348
-13 10 7 -0.2211 0.0447
-13 10 8 0.2690 -0.0461
-13 10 9 -0.3711 0.0434
-13 10 10 0.4059 -0.0381
-13 10 11 -0.3137 0.0307
-13 10 12 0.1670 -0.0241
-13 11 1 -0.2507 0.0278
-13 11 2 -0.0854 -0.0639
-13 11 3 0.4517 0.0647
-13 11 4 -0.6043 -0.0388
-13 11 5 0.4683 0.0092
-13 11 6 -0.2080 0.0104
-13 11 7 0.0649 -0.0215
-13 11 8 -0.1268 0.0310
-13 11 9 0.2660 -0.0392
-13 11 10 -0.3084 0.0409
-13 11 11 0.2259 -0.0347
-13 12 1 0.0972 -0.0118
-13 12 2 0.4174 0.0467
-13 12 3 -0.7862 -0.0573
-13 12 4 0.7767 0.0474
-13 12 5 -0.4377 -0.0316
-13 12 6 0.0563 0.0175
-13 12 7 0.1064 -0.0037
-13 12 8 -0.0318 -0.0115
-13 12 9 -0.0982 0.0232
-13 12 10 0.1310 -0.0254
-13 13 1 0.2260 -0.0109
-13 13 2 -0.6464 -0.0203
-13 13 3 0.8294 0.0446
-13 13 4 -0.6559 -0.0540
-13 13 5 0.2686 0.0498
-13 13 6 0.0535 -0.0370
-13 13 7 -0.1416 0.0207
-13 13 8 0.0538 -0.0059
-13 13 9 0.0417 -0.0027
-13 14 1 -0.4701 0.0226
-13 14 2 0.6219 0.0091
-13 14 3 -0.5840 -0.0433
-13 14 4 0.3561 0.0603
-13 14 5 -0.0875 -0.0563
-13 14 6 -0.0536 0.0413
-13 14 7 0.0266 -0.0268
-12 -5 4 0.1947 0.1176
-12 -5 5 0.0933 -0.0804
-12 -5 6 -0.3425 0.0408
-12 -5 7 0.3971 -0.0360
-12 -5 8 -0.3272 0.0511
-12 -5 9 0.2643 -0.0453
-12 -5 10 -0.1899 0.0104
-12 -5 11 0.0352 0.0209
-12 -5 12 0.1210 -0.0230
-12 -4 2 -0.2370 0.0372
-12 -4 3 0.3156 0.0611
-12 -4 4 -0.1576 -0.1270
-12 -4 5 -0.1806 0.1258
-12 -4 6 0.4418 -0.0862
-12 -4 7 -0.4694 0.0543
-12 -4 8 0.3301 -0.0407
-12 -4 9 -0.1287 0.0272
-12 -4 10 -0.1077 -0.0078
-12 -4 11 0.3086 -0.0025
-12 -4 12 -0.3219 -0.0024
-12 -4 13 0.1220 0.0082
-12 -4 14 0.0896 -0.0040
-12 -3 1 0.0398 0.1784
-12 -3 2 0.1744 -0.1425
-12 -3 3 -0.2839 0.0343
-12 -3 4 0.1208 0.0625
-12 -3 5 0.1985 -0.0919
-12 -3 6 -0.4002 0.0685
-12 -3 7 0.3437 -0.0401
-12 -3 8 -0.0838 0.0297
-12 -3 9 -0.2608 -0.0270
-12 -3 10 0.5409 0.0194
-12 -3 11 -0.5604 -0.0082
-12 -3 12 0.2417 -0.0029
-12 -3 13 0.1877 0.0156
-12 -3 14 -0.3656 -0.0280
-12 -3 15 0.1924 0.0315
-12 -2 1 -0.0662 -0.1642
-12 -2 2 -0.1051 0.1737
-12 -2 3 0.1737 -0.1013
-12 -2 4 -0.0457 0.0135
-12 -2 5 -0.1471 0.0338
-12 -2 6 0.1974 -0.0399
-12 -2 7 -0.0121 0.0362
-12 -2 8 -0.3553 -0.0393
-12 -2 9 0.7348 0.0402
-12 -2 10 -0.8631 -0.0274
-12 -2 11 0.5445 0.0030
-12 -2 12 0.0868 0.0242
-12 -2 13 -0.5782 -0.0470
-12 -2 14 0.5829 0.0607
-12 -2 15 -0.2127 -0.0633
-12 -1 1 0.1113 0.0824
-12 -1 2 -0.0502 -0.1387
-12 -1 3 -0.0177 0.1215
-12 -1 4 0.0333 -0.0592
-12 -1 5 -0.0336 -0.0017
-12 -1 6 0.1150 0.0372
-12 -1 7 -0.3545 -0.0506
-12 -1 8 0.7187 0.0513
-12 -1 9 -0.9947 -0.0426
-12 -1 10 0.8897 0.0252
-12 -1 11 -0.3281 -0.0024
-12 -1 12 -0.3640 -0.0206
-12 -1 13 0.7127 0.0387
-12 -1 14 -0.5651 -0.0489
-12 -1 15 0.1990 0.0528
-12 -1 16 0.0420 -0.0546
-12 0 1 -0.1817 -0.0141
-12 0 2 0.0867 0.1045
-12 0 3 0.1324 -0.1333
-12 0 4 -0.3250 0.0899
-12 0 5 0.4006 -0.0168
-12 0 6 -0.4327 -0.0352
-12 0 7 0.5649 0.0476
-12 0 8 -0.7913 -0.0361
-12 0 9 0.8803 0.0239
-12 0 10 -0.5990 -0.0196
-12 0 11 0.0200 0.0162
-12 0 12 0.4892 -0.0068
-12 0 13 -0.6334 -0.0048
-12 0 14 0.4703 0.0109
-12 0 15 -0.2658 -0.0138
-12 0 16 0.1650 0.0227
-12 1 1 0.0238 -0.0222
-12 1 2 0.2815 -0.0900
-12 1 3 -0.6742 0.1481
-12 1 4 0.8896 -0.1163
-12 1 5 -0.8361 0.0401
-12 1 6 0.6890 0.0125
-12 1 7 -0.6515 -0.0178
-12 1 8 0.6837 0.0032
-12 1 9 -0.5548 -0.0029
-12 1 10 0.1569 0.0190
-12 1 11 0.3264 -0.0295
-12 1 12 -0.6169 0.0225
-12 1 13 0.6401 -0.0106
-12 1 14 -0.5420 0.0094
-12 1 15 0.4515 -0.0136
-12 1 16 -0.3524 0.0055
-12 2 1 0.3643 0.0531
-12 2 2 -0.8111 0.0677
-12 2 3 1.1898 -0.1407
-12 2 4 -1.2608 0.1221
-12 2 5 1.0651 -0.0573
-12 2 6 -0.8540 0.0144
-12 2 7 0.7549 -0.0117
-12 2 8 -0.6267 0.0179
-12 2 9 0.2881 -0.0040
-12 2 10 0.2089 -0.0212
-12 2 11 -0.6220 0.0304
-12 2 12 0.7956 -0.0180
-12 2 13 -0.7907 0.0058
-12 2 14 0.7303 -0.0113
-12 2 15 -0.6279 0.0237
-12 2 16 0.4387 -0.0207
-12 3 1 -0.5702 -0.0793
-12 3 2 0.9147 -0.0308
-12 3 3 -1.1151 0.1052
-12 3 4 1.0727 -0.1040
-12 3 5 -0.9279 0.0627
-12 3 6 0.8553 -0.0340
-12 3 7 -0.8094 0.0304
-12 3 8 0.5877 -0.0278
-12 3 9 -0.1219 0.0080
-12 3 10 -0.4042 0.0171
-12 3 11 0.7539 -0.0260
-12 3 12 -0.8721 0.0176
-12 3 13 0.8654 -0.0118
-12 3 14 -0.8111 0.0208
-12 3 15 0.6833 -0.0336
-12 3 16 -0.4634 0.0322
-12 4 1 0.3823 0.0847
-12 4 2 -0.5167 -0.0050
-12 4 3 0.5765 -0.0608
-12 4 4 -0.5588 0.0793
-12 4 5 0.5706 -0.0667
-12 4 6 -0.6420 0.0537
-12 4 7 0.6307 -0.0502
-12 4 8 -0.3836 0.0436
-12 4 9 -0.0570 -0.0224
-12 4 10 0.4776 -0.0066
-12 4 11 -0.7107 0.0269
-12 4 12 0.7708 -0.0323
-12 4 13 -0.7674 0.0324
-12 4 14 0.7460 -0.0368
-12 4 15 -0.6635 0.0423
-12 4 16 0.4917 -0.0389
-12 5 1 -0.1053 -0.0759
-12 5 2 0.1456 0.0367
-12 5 3 -0.1945 0.0159
-12 5 4 0.2348 -0.0534
-12 5 5 -0.2947 0.0683
-12 5 6 0.3512 -0.0702
-12 5 7 -0.3067 0.0684
-12 5 8 0.0963 -0.0601
-12 5 9 0.2149 0.0367
-12 5 10 -0.4780 -0.0008
-12 5 11 0.6029 -0.0308
-12 5 12 -0.6284 0.0441
-12 5 13 0.6426 -0.0427
-12 5 14 -0.6606 0.0400
-12 5 15 0.6172 -0.0409
-12 5 16 -0.4704 0.0377
-12 6 1 0.0344 0.0701
-12 6 2 -0.1289 -0.0701
-12 6 3 0.2337 0.0312
-12 6 4 -0.2831 0.0206
-12 6 5 0.2815 -0.0572
-12 6 6 -0.2505 0.0711
-12 6 7 0.1704 -0.0713
-12 6 8 -0.0030 0.0621
-12 6 9 -0.2332 -0.0386
-12 6 10 0.4487 0.0034
-12 6 11 -0.5674 0.0267
-12 6 12 0.5998 -0.0377
-12 6 13 -0.5981 0.0348
-12 6 14 0.5649 -0.0339
-12 6 15 -0.4602 0.0391
-12 7 1 -0.0722 -0.0678
-12 7 2 0.2722 0.0976
-12 7 3 -0.4539 -0.0722
-12 7 4 0.5249 0.0142
-12 7 5 -0.4951 0.0356
-12 7 6 0.4203 -0.0583
-12 7 7 -0.3011 0.0611
-12 7 8 0.0866 -0.0534
-12 7 9 0.2185 0.0352
-12 7 10 -0.5072 -0.0094
-12 7 11 0.6628 -0.0127
-12 7 12 -0.6603 0.0233
-12 7 13 0.5434 -0.0288
-12 7 14 -0.3569 0.0383
-12 7 15 0.1540 -0.0488
-12 8 1 0.0736 0.0585
-12 8 2 -0.3702 -0.1066
-12 8 3 0.6416 0.0958
-12 8 4 -0.7682 -0.0419
-12 8 5 0.7374 -0.0120
-12 8 6 -0.5950 0.0407
-12 8 7 0.3496 -0.0478
-12 8 8 0.0098 0.0444
-12 8 9 -0.4152 -0.0344
-12 8 10 0.7134 0.0184
-12 8 11 -0.7877 -0.0003
-12 8 12 0.6422 -0.0172
-12 8 13 -0.3641 0.0344
-12 8 14 0.0675 -0.0500
-12 9 1 -0.1223 -0.0363
-12 9 2 0.4576 0.0959
-12 9 3 -0.7594 -0.1038
-12 9 4 0.8723 0.0637
-12 9 5 -0.7499 -0.0133
-12 9 6 0.4396 -0.0190
-12 9 7 -0.0134 0.0311
-12 9 8 -0.4348 -0.0332
-12 9 9 0.7674 0.0308
-12 9 10 -0.8644 -0.0224
-12 9 11 0.7166 0.0064
-12 9 12 -0.4216 0.0143
-12 9 13 0.1047 -0.0329
-12 9 14 0.1208 0.0425
-12 10 1 0.2426 0.0054
-12 10 2 -0.4826 -0.0740
-12 10 3 0.6831 0.1020
-12 10 4 -0.6753 -0.0804
-12 10 5 0.4043 0.0384
-12 10 6 0.0469 -0.0061
-12 10 7 -0.5166 -0.0095
-12 10 8 0.8284 0.0171
-12 10 9 -0.8664 -0.0230
-12 10 10 0.6533 0.0244
-12 10 11 -0.3363 -0.0169
-12 10 12 0.0666 0.0038
-12 10 13 0.0881 0.0058
-12 11 1 -0.2205 0.0230
-12 11 2 0.2522 0.0479
-12 11 3 -0.2878 -0.0895
-12 11 4 0.1748 0.0850
-12 11 5 0.1287 -0.0555
-12 11 6 -0.5085 0.0280
-12 11 7 0.7668 -0.0106
-12 11 8 -0.7503 -0.0039
-12 11 9 0.4679 0.0205
-12 11 10 -0.0998 -0.0343
-12 11 11 -0.1460 0.0391
-12 11 12 0.1992 -0.0366
-12 12 1 -0.0561 -0.0409
-12 12 2 0.1852 -0.0184
-12 12 3 -0.2406 0.0637
-12 12 4 0.3414 -0.0756
-12 12 5 -0.5044 0.0636
-12 12 6 0.6177 -0.0447
-12 12 7 -0.5409 0.0255
-12 12 8 0.2445 -0.0031
-12 12 9 0.1287 -0.0227
-12 12 10 -0.3632 0.0450
-12 12 11 0.3602 -0.0570
-12 13 1 0.3528 0.0543
-12 13 2 -0.4905 -0.0153
-12 13 3 0.5403 -0.0312
-12 13 4 -0.5615 0.0616
-12 13 5 0.5340 -0.0685
-12 13 6 -0.3896 0.0580
-12 13 7 0.1110 -0.0378
-12 13 8 0.2040 0.0124
-12 13 9 -0.3905 0.0145
-12 13 10 0.3585 -0.0374
-12 14 1 -0.3873 -0.0695
-12 14 2 0.4623 0.0452
-12 14 3 -0.4889 0.0048
-12 14 4 0.4492 -0.0487
-12 14 5 -0.3100 0.0668
-12 14 6 0.0855 -0.0618
-12 14 7 0.1360 0.0465
-12 14 8 -0.2401 -0.0285
-12 15 1 0.1961 0.0749
-12 15 2 -0.2507 -0.0560
-12 15 3 0.2656 0.0092
-12 15 5 0.0409 -0.0477
-11 -7 6 0.0313 -0.0494
-11 -7 7 -0.2121 -0.0027
-11 -7 8 0.2206 0.0302
-11 -7 9 -0.0880 -0.0334
-11 -7 10 -0.0147 0.0332
-11 -7 11 0.0309 -0.0387
-11 -6 3 0.0770 -0.0578
-11 -6 4 0.1369 0.1432
-11 -6 5 -0.1573 -0.1465
-11 -6 6 -0.0210 0.0757
-11 -6 7 0.1518 0.0016
-11 -6 8 -0.0690 -0.0297
-11 -6 9 -0.1109 0.0155
-11 -6 10 0.1972 -0.0010
-11 -6 11 -0.1850 0.0020
-11 -6 12 0.1925 0.0027
-11 -6 13 -0.2556 -0.0251
-11 -5 1 -0.2760 -0.1943
-11 -5 2 0.2902 0.1508
-11 -5 3 -0.0949 -0.0253
-11 -5 4 -0.1166 -0.0907
-11 -5 5 0.1044 0.1176
-11 -5 6 0.0796 -0.0647
-11 -5 7 -0.1705 0.0086
-11 -5 8 0.0659 -0.0022
-11 -5 9 0.0786 0.0257
-11 -5 10 -0.1310 -0.0327
-11 -5 11 0.1583 0.0174
-11 -5 12 -0.2644 -0.0097
-11 -5 13 0.4205 0.0209
-11 -5 14 -0.5307 -0.0282
-11 -4 1 0.2202 0.1964
-11 -4 2 -0.3479 -0.1998
-11 -4 3 0.1902 0.1101
-11 -4 4 -0.0097 -0.0013
-11 -4 5 0.0550 -0.0508
-11 -4 6 -0.2376 0.0423
-11 -4 7 0.3162 -0.0254
-11 -4 8 -0.2423 0.0331
-11 -4 9 0.1392 -0.0449
-11 -4 10 -0.0413 0.0316
-11 -4 11 -0.1328 -0.0021
-11 -4 12 0.3838 -0.0148
-11 -4 13 -0.5878 0.0154
-11 -4 14 0.6523 -0.0204
-11 -4 15 -0.5850 0.0370
-11 -3 1 -0.2937 -0.1097
-11 -3 2 0.4491 0.1735
-11 -3 3 -0.2891 -0.1479
-11 -3 4 0.1501 0.0663
-11 -3 5 -0.2325 0.0046
-11 -3 6 0.4026 -0.0339
-11 -3 7 -0.4646 0.0380
-11 -3 8 0.4026 -0.0379
-11 -3 9 -0.2685 0.0316
-11 -3 10 0.0299 -0.0127
-11 -3 11 0.3242 -0.0085
-11 -3 12 -0.6507 0.0192
-11 -3 13 0.7726 -0.0240
-11 -3 14 -0.6655 0.0355
-11 -3 15 0.4340 -0.0515
-11 -3 16 -0.1841 0.0589
-11 -2 1 0.3780 0.0190
-11 -2 2 -0.4037 -0.1273
-11 -2 3 0.2545 0.1557
-11 -2 4 -0.2173 -0.0998
-11 -2 5 0.3455 0.0209
-11 -2 6 -0.4769 0.0246
-11 -2 7 0.5005 -0.0293
-11 -2 8 -0.4230 0.0172
-11 -2 9 0.2234 -0.0082
-11 -2 10 0.1501 0.0067
-11 -2 11 -0.6102 -0.0093
-11 -2 12 0.9177 0.0098
-11 -2 13 -0.9048 -0.0035
-11 -2 14 0.6193 -0.0077
-11 -2 15 -0.2357 0.0165
-11 -2 16 -0.0745 -0.0208
-11 -1 1 -0.2145 0.0347
-11 -1 2 0.1680 0.0925
-11 -1 3 -0.1502 -0.1545
-11 -1 4 0.2330 0.1222
-11 -1 5 -0.3343 -0.0492
-11 -1 6 0.3697 0.0019
-11 -1 7 -0.3548 0.0022
-11 -1 8 0.2980 0.0090
-11 -1 9 -0.1095 -0.0063
-11 -1 10 -0.2699 -0.0129
-11 -1 11 0.7074 0.0307
-11 -1 12 -0.9529 -0.0325
-11 -1 13 0.8607 0.0225
-11 -1 14 -0.4891 -0.0169
-11 -1 15 0.0362 0.0224
-11 -1 16 0.2639 -0.0268
-11 -1 17 -0.2676 0.0157
-11 0 1 -0.0226 -0.0784
-11 0 2 -0.0730 -0.0490
-11 0 3 0.1993 0.1344
-11 0 4 -0.2409 -0.1315
-11 0 5 0.1614 0.0761
-11 0 6 -0.0551 -0.0309
-11 0 7 0.0284 0.0203
-11 0 8 -0.0494 -0.0228
-11 0 9 -0.0288 0.0105
-11 0 10 0.2834 0.0168
-11 0 11 -0.6062 -0.0357
-11 0 12 0.7813 0.0315
-11 0 13 -0.6542 -0.0172
-11 0 14 0.2522 0.0176
-11 0 15 0.2011 -0.0366
-11 0 16 -0.4203 0.0513
-11 0 17 0.3026 -0.0422
-11 1 1 -0.0967 0.1210
-11 1 2 0.3608 -0.0062
-11 1 3 -0.4326 -0.0955
-11 1 4 0.2442 0.1230
-11 1 5 0.0559 -0.0889
-11 1 6 -0.2608 0.0473
-11 1 7 0.2875 -0.0308
-11 1 8 -0.2207 0.0282
-11 1 9 0.2136 -0.0132
-11 1 10 -0.3493 -0.0163
-11 1 11 0.5592 0.0365
-11 1 12 -0.6490 -0.0311
-11 1 13 0.4475 0.0150
-11 1 14 0.0046 -0.0152
-11 1 15 -0.4229 0.0356
-11 1 16 0.5239 -0.0522
-11 1 17 -0.3218 0.0468
-11 2 1 0.5169 -0.1365
-11 2 2 -0.7319 0.0479
-11 2 3 0.5997 0.0549
-11 2 4 -0.2445 -0.1032
-11 2 5 -0.0994 0.0899
-11 2 6 0.2984 -0.0580
-11 2 7 -0.3596 0.0432
-11 2 8 0.3597 -0.0398
-11 2 9 -0.3902 0.0223
-11 2 10 0.5066 0.0135
-11 2 11 -0.6460 -0.0422
-11 2 12 0.6221 0.0432
-11 2 13 -0.3028 -0.0270
-11 2 14 -0.1833 0.0203
-11 2 15 0.5098 -0.0302
-11 2 16 -0.4889 0.0400
-11 2 17 0.2712 -0.0363
-11 3 1 -0.7222 0.1248
-11 3 2 0.7337 -0.0751
-11 3 3 -0.4940 -0.0120
-11 3 4 0.2089 0.0716
-11 3 5 -0.0026 -0.0813
-11 3 6 -0.1394 0.0671
-11 3 7 0.2559 -0.0589
-11 3 8 -0.3527 0.0548
-11 3 9 0.4482 -0.0340
-11 3 10 -0.5624 -0.0063
-11 3 11 0.6238 0.0415
-11 3 12 -0.4874 -0.0490
-11 3 13 0.1241 0.0348
-11 3 14 0.2627 -0.0217
-11 3 15 -0.4156 0.0210
-11 3 16 0.3084 -0.0249
-11 3 17 -0.1490 0.0248
-11 4 1 0.5240 -0.1109
-11 4 2 -0.3857 0.1037
-11 4 3 0.1822 -0.0402
-11 4 4 -0.0419 -0.0261
-11 4 5 -0.0435 0.0595
-11 4 6 0.1341 -0.0644
-11 4 7 -0.2290 0.0619
-11 4 8 0.2947 -0.0568
-11 4 9 -0.3368 0.0382
-11 4 10 0.3656 -0.0037
-11 4 11 -0.3288 -0.0287
-11 4 12 0.1659 0.0398
-11 4 13 0.0672 -0.0305
-11 4 14 -0.2132 0.0177
-11 4 15 0.1905 -0.0144
-11 4 16 -0.0924 0.0196
-11 4 17 0.0508 -0.0260
-11 5 1 -0.2423 0.0922
-11 5 2 0.0545 -0.1208
-11 5 3 0.1196 0.0840
-11 5 4 -0.2217 -0.0189
-11 5 5 0.2682 -0.0301
-11 5 6 -0.2773 0.0482
-11 5 7 0.2452 -0.0486
-11 5 8 -0.1835 0.0439
-11 5 9 0.1230 -0.0325
-11 5 10 -0.0713 0.0101
-11 5 11 0.0114 0.0147
-11 5 12 0.0460 -0.0275
-11 5 13 -0.0533 0.0248
-11 5 14 -0.0053 -0.0173
-11 5 15 0.0635 0.0181
-11 5 16 -0.0400 -0.0290
-11 6 1 0.1045 -0.0491
-11 6 2 0.0671 0.1062
-11 6 3 -0.2158 -0.1015
-11 6 4 0.2851 0.0504
-11 6 5 -0.2569 0.0026
-11 6 6 0.1553 -0.0285
-11 6 7 -0.0448 0.0314
-11 6 8 -0.0137 -0.0278
-11 6 9 0.0145 0.0226
-11 6 10 0.0097 -0.0113
-11 6 11 -0.0506 -0.0051
-11 6 12 0.1302 0.0174
-11 6 13 -0.2363 -0.0206
-11 6 14 0.2943 0.0210
-11 6 15 -0.2324 -0.0287
-11 6 16 0.0680 0.0440
-11 7 1 -0.0417 -0.0064
-11 7 2 0.0011 -0.0756
-11 7 3 -0.0027 0.1059
-11 7 4 0.0758 -0.0755
-11 7 5 -0.2091 0.0238
-11 7 6 0.3214 0.0091
-11 7 7 -0.3064 -0.0161
-11 7 8 0.1403 0.0137
-11 7 9 0.0910 -0.0137
-11 7 10 -0.2887 0.0136
-11 7 11 0.4256 -0.0080
-11 7 12 -0.5114 -0.0025
-11 7 13 0.5272 0.0138
-11 7 14 -0.4405 -0.0255
-11 7 15 0.2635 0.0400
-11 8 1 0.0755 0.0441
-11 8 2 -0.2543 0.0549
-11 8 3 0.4371 -0.1120
-11 8 4 -0.5924 0.0992
-11 8 5 0.6839 -0.0500
-11 8 6 -0.6323 0.0120
-11 8 7 0.3784 -0.0009
-11 8 8 0.0169 -0.0003
-11 8 9 -0.3963 0.0088
-11 8 10 0.6360 -0.0221
-11 8 11 -0.7118 0.0256
-11 8 12 0.6575 -0.0118
-11 8 13 -0.5201 -0.0125
-11 8 14 0.3543 0.0353
-11 8 15 -0.2041 -0.0509
-11 9 1 -0.3332 -0.0614
-11 9 2 0.6002 -0.0379
-11 9 3 -0.7352 0.1074
-11 9 4 0.7219 -0.1089
-11 9 5 -0.5891 0.0679
-11 9 6 0.3354 -0.0313
-11 9 7 0.0258 0.0171
-11 9 8 -0.3973 -0.0095
-11 9 9 0.6448 -0.0086
-11 9 10 -0.7015 0.0302
-11 9 11 0.5969 -0.0333
-11 9 12 -0.4142 0.0098
-11 9 13 0.2483 0.0247
-11 9 14 -0.1593 -0.0484
-11 10 1 0.6563 0.0763
-11 10 2 -0.7403 0.0082
-11 10 3 0.5938 -0.0803
-11 10 4 -0.2958 0.0973
-11 10 5 -0.0379 -0.0724
-11 10 6 0.3437 0.0435
-11 10 7 -0.5767 -0.0280
-11 10 8 0.6750 0.0146
-11 10 9 -0.6070 0.0077
-11 10 10 0.4167 -0.0273
-11 10 11 -0.1959 0.0236
-11 10 12 0.0337 0.0046
-11 10 13 0.0182 -0.0346
-11 11 1 -0.6852 -0.0895
-11 11 2 0.4874 0.0263
-11 11 3 -0.1153 0.0427
-11 11 4 -0.3028 -0.0741
-11 11 5 0.6378 0.0681
-11 11 6 -0.8129 -0.0503
-11 11 7 0.7896 0.0356
-11 11 8 -0.5792 -0.0195
-11 11 9 0.2707 -0.0015
-11 11 10 0.0069 0.0163
-11 11 11 -0.1638 -0.0120
-11 11 12 0.1818 -0.0059
-11 11 13 -0.1013 0.0181
-11 12 1 0.3667 0.0883
-11 12 2 -0.0477 -0.0494
-11 12 3 -0.3111 -0.0085
-11 12 4 0.6170 0.0482
-11 12 5 -0.7789 -0.0596
-11 12 6 0.7368 0.0536
-11 12 7 -0.4917 -0.0406
-11 12 8 0.1394 0.0229
-11 12 9 0.1632 -0.0029
-11 12 10 -0.3034 -0.0116
-11 12 11 0.2787 0.0159
-11 12 12 -0.1612 -0.0157
-11 13 1 -0.0101 -0.0743
-11 13 2 -0.2396 0.0624
-11 13 3 0.4401 -0.0210
-11 13 4 -0.5384 -0.0225
-11 13 5 0.4815 0.0475
-11 13 6 -0.2601 -0.0496
-11 13 7 -0.0509 0.0361
-11 13 8 0.3082 -0.0168
-11 13 9 -0.3963 -0.0011
-11 13 10 0.3165 0.0147
-11 14 1 -0.1533 0.0612
-11 14 2 0.2836 -0.0709
-11 14 3 -0.3299 0.0420
-11 14 4 0.2555 0.0031
-11 14 5 -0.0615 -0.0335
-11 14 6 -0.1854 0.0357
-11 14 7 0.3690 -0.0201
-11 14 8 -0.3954 0.0045
-11 14 9 0.2720 0.0037
-11 15 1 0.1761 -0.0520
-11 15 2 -0.2149 0.0693
-11 15 3 0.1551 -0.0464
-11 15 4 -0.0063 0.0059
-11 15 5 -0.1647 0.0182
-11 15 6 0.2700 -0.0158
-11 15 7 -0.2536 0.0040
-11 16 1 -0.1822 0.0395
-11 16 2 0.1456 -0.0552
-11 16 3 -0.0309 0.0399
-10 -8 4 0.0836 -0.0970
-10 -8 5 0.2260 0.0913
-10 -8 6 -0.4850 -0.0467
-10 -8 7 0.5755 0.0025
-10 -8 8 -0.5646 0.0121
-10 -8 9 0.5299 0.0038
-10 -8 10 -0.4310 -0.0277
-10 -8 11 0.2420 0.0357
-10 -8 12 -0.0740 -0.0250
-10 -7 2 -0.4966 -0.0943
-10 -7 3 0.3303 0.0161
-10 -7 4 0.0838 0.0638
-10 -7 5 -0.5377 -0.0926
-10 -7 6 0.7730 0.0631
-10 -7 7 -0.7493 -0.0166
-10 -7 8 0.6237 0.0013
-10 -7 9 -0.4956 -0.0251
-10 -7 10 0.3313 0.0515
-10 -7 11 -0.1405 -0.0452
-10 -7 12 0.0392 0.0136
-10 -7 13 -0.0761 0.0097
-10 -7 14 0.1499 -0.0111
-10 -6 1 -0.6361 -0.1385
-10 -6 2 0.5421 0.1706
-10 -6 3 -0.1810 -0.1207
-10 -6 4 -0.3547 0.0253
-10 -6 5 0.7790 0.0433
-10 -6 6 -0.8712 -0.0465
-10 -6 7 0.6936 0.0150
-10 -6 8 -0.4525 -0.0053
-10 -6 9 0.2345 0.0296
-10 -6 10 -0.0145 -0.0467
-10 -6 11 -0.1620 0.0236
-10 -6 12 0.1925 0.0202
-10 -6 13 -0.0868 -0.0442
-10 -6 14 -0.0401 0.0407
-10 -6 15 0.1352 -0.0331
-10 -5 1 0.4830 0.0824
-10 -5 2 -0.2486 -0.1806
-10 -5 3 -0.1812 0.1800
-10 -5 4 0.6801 -0.0913
-10 -5 5 -0.9714 0.0003
-10 -5 6 0.9092 0.0275
-10 -5 7 -0.6148 -0.0089
-10 -5 8 0.2764 0.0012
-10 -5 9 0.0452 -0.0210
-10 -5 10 -0.3323 0.0320
-10 -5 11 0.4906 -0.0078
-10 -5 12 -0.4563 -0.0293
-10 -5 13 0.3158 0.0448
-10 -5 14 -0.1869 -0.0386
-10 -5 15 0.0667 0.0342
-10 -5 16 0.0835 -0.0387
-10 -4 1 -0.0445 0.0061
-10 -4 2 -0.2198 0.1338
-10 -4 3 0.5846 -0.1756
-10 -4 4 -0.9386 0.1086
-10 -4 5 1.0572 -0.0187
-10 -4 6 -0.8679 -0.0169
-10 -4 7 0.4972 0.0044
-10 -4 8 -0.0779 0.0032
-10 -4 9 -0.3278 0.0141
-10 -4 10 0.6232 -0.0289
-10 -4 11 -0.6920 0.0193
-10 -4 12 0.5688 -0.0001
-10 -4 13 -0.4338 -0.0055
-10 -4 14 0.3743 -0.0008
-10 -4 15 -0.2985 0.0017
-10 -4 16 0.1413 0.0081
-10 -3 1 -0.4428 -0.0674
-10 -3 2 0.6234 -0.0801
-10 -3 3 -0.8277 0.1504
-10 -3 4 0.9605 -0.1152
-10 -3 5 -0.8801 0.0426
-10 -3 6 0.5821 -0.0050
-10 -3 7 -0.1596 0.0075
-10 -3 8 -0.3108 -0.0100
-10 -3 9 0.7277 -0.0080
-10 -3 10 -0.9247 0.0293
-10 -3 11 0.8313 -0.0350
-10 -3 12 -0.6132 0.0296
-10 -3 13 0.4904 -0.0278
-10 -3 14 -0.4611 0.0327
-10 -3 15 0.3651 -0.0352
-10 -3 16 -0.1754 0.0273
-10 -3 17 0.0387 -0.0096
-10 -2 1 0.7529 0.1026
-10 -2 2 -0.7881 0.0327
-10 -2 3 0.7772 -0.1270
-10 -2 4 -0.6604 0.1315
-10 -2 5 0.4074 -0.0816
-10 -2 6 -0.0511 0.0385
-10 -2 7 -0.3815 -0.0238
-10 -2 8 0.8452 0.0178
-10 -2 9 -1.1861 -0.0012
-10 -2 10 1.2278 -0.0216
-10 -2 11 -0.9972 0.0351
-10 -2 12 0.7252 -0.0341
-10 -2 13 -0.5558 0.0277
-10 -2 14 0.3951 -0.0271
-10 -2 15 -0.1409 0.0335
-10 -2 16 -0.0938 -0.0365
-10 -2 17 0.1325 0.0275
-10 -1 1 -0.7570 -0.1338
-10 -1 2 0.6238 0.0217
-10 -1 3 -0.3880 0.0918
-10 -1 4 0.0806 -0.1361
-10 -1 5 0.2382 0.1097
-10 -1 6 -0.5646 -0.0616
-10 -1 7 0.9351 0.0323
-10 -1 8 -1.2922 -0.0219
-10 -1 9 1.4642 0.0095
-10 -1 10 -1.3540 0.0136
-10 -1 11 1.0735 -0.0333
-10 -1 12 -0.7857 0.0332
-10 -1 13 0.4869 -0.0167
-10 -1 14 -0.0932 0.0047
-10 -1 15 -0.3049 -0.0109
-10 -1 16 0.4673 0.0273
-10 -1 17 -0.3133 -0.0372
-10 0 1 0.4808 0.1585
-10 0 2 -0.1673 -0.0823
-10 0 3 -0.2481 -0.0381
-10 0 4 0.6294 0.1151
-10 0 5 -0.9145 -0.1139
-10 0 6 1.1602 0.0702
-10 0 7 -1.3953 -0.0366
-10 0 8 1.5233 0.0266
-10 0 9 -1.4437 -0.0162
-10 0 10 1.2047 -0.0118
-10 0 11 -0.9276 0.0408
-10 0 12 0.6127 -0.0434
-10 0 13 -0.1644 0.0182
-10 0 14 -0.3611 0.0055
-10 0 15 0.6930 -0.0031
-10 0 16 -0.6369 -0.0206
-10 0 17 0.3209 0.0433
-10 1 1 -0.1156 -0.1729
-10 1 2 -0.3488 0.1390
-10 1 3 0.8381 -0.0230
-10 1 4 -1.1975 -0.0785
-10 1 5 1.4422 0.1038
-10 1 6 -1.6311 -0.0735
-10 1 7 1.7011 0.0433
-10 1 8 -1.5530 -0.0343
-10 1 9 1.2408 0.0238
-10 1 10 -0.9288 0.0078
-10 1 11 0.6537 -0.0426
-10 1 12 -0.2786 0.0489
-10 1 13 -0.2445 -0.0239
-10 1 14 0.6892 -0.0022
-10 1 15 -0.7769 0.0029
-10 1 16 0.5241 0.0180
-10 1 17 -0.2145 -0.0396
-10 2 1 -0.1246 0.1802
-10 2 2 0.6397 -0.1822
-10 2 3 -1.0768 0.0781
-10 2 4 1.3757 0.0355
-10 2 5 -1.6178 -0.0817
-10 2 6 1.7782 0.0665
-10 2 7 -1.7066 -0.0418
-10 2 8 1.3775 0.0345
-10 2 9 -0.9830 -0.0282
-10 2 10 0.6838 0.0044
-10 2 11 -0.3990 0.0254
-10 2 12 -0.0228 -0.0359
-10 2 13 0.4937 0.0222
-10 2 14 -0.7288 -0.0042
-10 2 15 0.6103 0.0005
-10 2 16 -0.3429 -0.0112
-10 2 17 0.1756 0.0246
-10 3 1 0.2184 -0.1652
-10 3 2 -0.6909 0.1943
-10 3 3 1.0204 -0.1151
-10 3 4 -1.2561 0.0097
-10 3 5 1.4706 0.0452
-10 3 6 -1.5559 -0.0430
-10 3 7 1.3737 0.0254
-10 3 8 -1.0024 -0.0222
-10 3 9 0.6598 0.0267
-10 3 10 -0.4139 -0.0201
-10 3 11 0.1347 0.0009
-10 3 12 0.2406 0.0161
-10 3 13 -0.5478 -0.0190
-10 3 14 0.5998 0.0098
-10 3 15 -0.4479 0.0005
-10 3 16 0.3026 -0.0015
-10 3 17 -0.2481 -0.0089
-10 4 1 -0.3500 0.1126
-10 4 2 0.7892 -0.1667
-10 4 3 -1.0526 0.1286
-10 4 4 1.2163 -0.0502
-10 4 5 -1.3105 -0.0043
-10 4 6 1.2369 0.0151
-10 4 7 -0.9509 -0.0074
-10 4 8 0.5792 0.0101
-10 4 9 -0.2763 -0.0254
-10 4 10 0.0533 0.0337
-10 4 11 0.1661 -0.0209
-10 4 12 -0.3768 -0.0045
-10 4 13 0.4850 0.0193
-10 4 14 -0.4600 -0.0106
-10 4 15 0.3889 -0.0096
-10 4 16 -0.3448 0.0161
-10 4 17 0.2949 0.0006
-10 5 1 0.6517 -0.0435
-10 5 2 -1.0961 0.1195
-10 5 3 1.3219 -0.1278
-10 5 4 -1.3774 0.0830
-10 5 5 1.2973 -0.0318
-10 5 6 -1.0673 0.0069
-10 5 7 0.7093 -0.0023
-10 5 8 -0.3153 -0.0066
-10 5 9 -0.0133 0.0277
-10 5 10 0.2246 -0.0420
-10 5 11 -0.3169 0.0298
-10 5 12 0.3208 -0.0002
-10 5 13 -0.2889 -0.0153
-10 5 14 0.2718 -0.0001
-10 5 15 -0.2779 0.0259
-10 5 16 0.2665 -0.0276
-10 5 17 -0.2098 -0.0007
-10 6 1 -0.9875 -0.0112
-10 6 2 1.3625 -0.0758
-10 6 3 -1.4793 0.1232
-10 6 4 1.3923 -0.1106
-10 6 5 -1.1962 0.0657
-10 6 6 0.9377 -0.0289
-10 6 7 -0.6140 0.0113
-10 6 8 0.2460 0.0038
-10 6 9 0.0649 -0.0260
-10 6 10 -0.1967 0.0404
-10 6 11 0.1336 -0.0302
-10 6 12 0.0043 0.0066
-10 6 13 -0.0809 0.0003
-10 6 14 0.0639 0.0193
-10 6 15 -0.0096 -0.0387
-10 6 16 -0.0340 0.0267
-10 7 1 1.0898 0.0551
-10 7 2 -1.2683 0.0312
-10 7 3 1.2002 -0.1083
-10 7 4 -0.9901 0.1274
-10 7 5 0.7870 -0.0952
-10 7 6 -0.6330 0.0522
-10 7 7 0.4558 -0.0236
-10 7 8 -0.2272 0.0041
-10 7 9 0.0599 0.0160
-10 7 10 -0.0831 -0.0298
-10 7 11 0.2648 0.0278
-10 7 12 -0.4419 -0.0181
-10 7 13 0.5011 0.0190
-10 7 14 -0.4497 -0.0311
-10 7 15 0.3308 0.0323
-10 7 16 -0.1627 -0.0065
-10 8 1 -0.8896 -0.1028
-10 8 2 0.8937 0.0241
-10 8 3 -0.6982 0.0739
-10 8 4 0.4377 -0.1220
-10 8 5 -0.2768 0.1065
-10 8 6 0.2354 -0.0639
-10 8 7 -0.2102 0.0300
-10 8 8 0.1640 -0.0106
-10 8 9 -0.1891 -0.0047
-10 8 10 0.3493 0.0193
-10 8 11 -0.5613 -0.0281
-10 8 12 0.6940 0.0294
-10 8 13 -0.7045 -0.0273
-10 8 14 0.6129 0.0209
-10 8 15 -0.4257 -0.0032
-10 9 1 0.5879 0.1401
-10 9 2 -0.5966 -0.0761
-10 9 3 0.4211 -0.0281
-10 9 4 -0.1856 0.0946
-10 9 5 0.0518 -0.0950
-10 9 6 -0.0427 0.0588
-10 9 7 0.0786 -0.0271
-10 9 8 -0.1369 0.0123
-10 9 9 0.2619 -0.0020
-10 9 10 -0.4353 -0.0135
-10 9 11 0.5585 0.0279
-10 9 12 -0.5767 -0.0293
-10 9 13 0.5201 0.0152
-10 9 14 -0.4140 0.0076
-10 10 1 -0.3847 -0.1447
-10 10 2 0.5113 0.1051
-10 10 3 -0.4374 -0.0127
-10 10 4 0.2780 -0.0586
-10 10 5 -0.1804 0.0721
-10 10 6 0.1673 -0.0479
-10 10 7 -0.1902 0.0242
-10 10 8 0.2396 -0.0152
-10 10 9 -0.3138 0.0087
-10 10 10 0.3490 0.0048
-10 10 11 -0.2867 -0.0166
-10 10 12 0.1708 0.0122
-10 10 13 -0.0904 0.0082
-10 10 14 0.0610 -0.0306
-10 11 1 0.2701 0.1218
-10 11 2 -0.4384 -0.1110
-10 11 3 0.4363 0.0421
-10 11 4 -0.3823 0.0243
-10 11 5 0.3712 -0.0491
-10 11 6 -0.3863 0.0403
-10 11 7 0.3858 -0.0273
-10 11 8 -0.3628 0.0231
-10 11 9 0.2944 -0.0202
-10 11 10 -0.1359 0.0119
-10 11 11 -0.0801 -0.0058
-10 11 12 0.2246 0.0103
-10 11 13 -0.2116 -0.0212
-10 12 1 -0.1420 -0.0901
-10 12 2 0.2145 0.1043
-10 12 3 -0.2214 -0.0625
-10 12 4 0.2600 0.0063
-10 12 5 -0.3387 0.0273
-10 12 6 0.3911 -0.0340
-10 12 7 -0.3747 0.0308
-10 12 8 0.2842 -0.0296
-10 12 9 -0.1080 0.0292
-10 12 10 -0.1321 -0.0268
-10 12 11 0.3200 0.0236
-10 12 12 -0.3265 -0.0200
-10 13 1 0.0009 0.0562
-10 13 2 0.0554 -0.0906
-10 13 3 -0.0698 0.0764
-10 13 4 0.0042 -0.0332
-10 13 5 0.0865 -0.0062
-10 13 6 -0.1295 0.0249
-10 13 7 0.1006 -0.0270
-10 13 8 -0.0025 0.0245
-10 13 9 -0.1500 -0.0245
-10 13 10 0.2860 0.0265
-10 13 11 -0.2911 -0.0249
-10 14 1 0.0759 -0.0224
-10 14 2 -0.1818 0.0749
-10 14 3 0.2090 -0.0852
-10 14 4 -0.1759 0.0540
-10 14 5 0.1411 -0.0121
-10 14 6 -0.1366 -0.0120
-10 14 7 0.1575 0.0140
-10 14 8 -0.1938 -0.0084
-10 14 9 0.2248 0.0088
-10 15 1 -0.0656 -0.0012
-10 15 2 0.1311 -0.0628
-10 15 3 -0.1407 0.0880
-10 15 4 0.1344 -0.0659
-10 15 5 -0.1412 0.0268
-10 15 6 0.1516 -0.0033
-10 15 7 -0.1427 0.0011
-10 16 1 0.0150 0.0089
-10 16 2 -0.0156 0.0522
-10 16 3 -0.0121 -0.0812
-10 16 4 0.0291 0.0684
-10 16 5 -0.0227 -0.0387
-9 -9 3 -0.1889 -0.0357
-9 -9 4 0.2033 -0.0480
-9 -9 5 -0.1064 0.0696
-9 -9 6 -0.0280 -0.0381
-9 -9 7 0.0458 0.0051
-9 -9 8 0.0784 -0.0009
-9 -9 9 -0.2036 0.0155
-9 -9 10 0.2200 -0.0268
-9 -9 11 -0.1775 0.0261
-9 -9 12 0.1775 -0.0174
-9 -8 1 -0.1899 0.1795
-9 -8 2 0.0088 -0.1860
-9 -8 3 0.2267 0.1136
-9 -8 4 -0.3408 -0.0195
-9 -8 5 0.2756 -0.0359
-9 -8 6 -0.1898 0.0406
-9 -8 7 0.2664 -0.0226
-9 -8 8 -0.4755 0.0122
-9 -8 9 0.6316 -0.0183
-9 -8 10 -0.6471 0.0287
-9 -8 11 0.6086 -0.0261
-9 -8 12 -0.6217 0.0076
-9 -8 13 0.6909 0.0099
-9 -8 14 -0.7420 -0.0124
-9 -7 1 0.4831 -0.1209
-9 -7 2 -0.1086 0.1832
-9 -7 3 -0.2752 -0.1671
-9 -7 4 0.4487 0.0894
-9 -7 5 -0.4103 -0.0059
-9 -7 6 0.3796 -0.0353
-9 -7 7 -0.5169 0.0281
-9 -7 8 0.7339 -0.0064
-9 -7 9 -0.8489 0.0041
-9 -7 10 0.8354 -0.0180
-9 -7 11 -0.8195 0.0183
-9 -7 12 0.8977 0.0055
-9 -7 13 -1.0425 -0.0286
-9 -7 14 1.1334 0.0288
-9 -7 15 -1.0257 -0.0190
-9 -6 1 -0.5226 -0.0015
-9 -6 2 0.0476 -0.1173
-9 -6 3 0.3821 0.1684
-9 -6 4 -0.5502 -0.1222
-9 -6 5 0.4936 0.0298
-9 -6 6 -0.4386 0.0280
-9 -6 7 0.5075 -0.0213
-9 -6 8 -0.6042 -0.0075
-9 -6 9 0.6125 0.0069
-9 -6 10 -0.5774 0.0188
-9 -6 11 0.6273 -0.0267
-9 -6 12 -0.8078 0.0036
-9 -6 13 1.0382 0.0178
-9 -6 14 -1.1603 -0.0120
-9 -6 15 1.0234 -0.0014
-9 -6 16 -0.6276 -0.0071
-9 -5 1 0.3283 0.0978
-9 -5 2 0.1648 0.0495
-9 -5 3 -0.5866 -0.1496
-9 -5 4 0.7062 0.1370
-9 -5 5 -0.5708 -0.0530
-9 -5 6 0.4019 -0.0081
-9 -5 7 -0.3113 0.0062
-9 -5 8 0.2465 0.0147
-9 -5 9 -0.1765 -0.0027
-9 -5 10 0.1756 -0.0318
-9 -5 11 -0.3052 0.0432
-9 -5 12 0.5213 -0.0234
-9 -5 13 -0.7118 0.0084
-9 -5 14 0.7539 -0.0198
-9 -5 15 -0.5708 0.0343
-9 -5 16 0.2335 -0.0234
-9 -4 1 0.0069 -0.1437
-9 -4 2 -0.5077 -0.0019
-9 -4 3 0.8551 0.1299
-9 -4 4 -0.8352 -0.1507
-9 -4 5 0.5565 0.0859
-9 -4 6 -0.2571 -0.0234
-9 -4 7 0.0432 0.0093
-9 -4 8 0.0925 -0.0132
-9 -4 9 -0.1253 -0.0050
-9 -4 10 0.0184 0.0356
-9 -4 11 0.1660 -0.0442
-9 -4 12 -0.3006 0.0282
-9 -4 13 0.3093 -0.0174
-9 -4 14 -0.1865 0.0276
-9 -4 15 -0.0297 -0.0417
-9 -4 16 0.2266 0.0396
-9 -4 17 -0.2535 -0.0240
-9 -3 1 -0.5285 0.1766
-9 -3 2 0.9208 -0.0535
-9 -3 3 -0.9960 -0.0886
-9 -3 4 0.7023 0.1452
-9 -3 5 -0.2641 -0.1084
-9 -3 6 -0.1053 0.0480
-9 -3 7 0.3469 -0.0175
-9 -3 8 -0.4394 0.0093
-9 -3 9 0.3345 0.0046
-9 -3 10 -0.0781 -0.0248
-9 -3 11 -0.1452 0.0322
-9 -3 12 0.1812 -0.0221
-9 -3 13 -0.0418 0.0101
-9 -3 14 -0.1662 -0.0097
-9 -3 15 0.3426 0.0203
-9 -3 16 -0.3897 -0.0331
-9 -3 17 0.2450 0.0407
-9 -2 1 1.1004 -0.2087
-9 -2 2 -1.1114 0.1225
-9 -2 3 0.7411 0.0215
-9 -2 4 -0.1769 -0.1118
-9 -2 5 -0.3315 0.1091
-9 -2 6 0.6925 -0.0594
-9 -2 7 -0.9035 0.0212
-9 -2 8 0.9048 -0.0089
-9 -2 9 -0.6510 0.0027
-9 -2 10 0.2705 0.0108
-9 -2 11 0.0019 -0.0242
-9 -2 12 -0.0540 0.0240
-9 -2 13 -0.0446 -0.0091
-9 -2 14 0.1808 -0.0061
-9 -2 15 -0.2764 0.0056
-9 -2 16 0.2578 0.0122
-9 -2 17 -0.0982 -0.0319
-9 -1 1 -1.1896 0.2144
-9 -1 2 0.6912 -0.1743
-9 -1 3 0.0044 0.0441
-9 -1 4 -0.6278 0.0689
-9 -1 5 1.0650 -0.0989
-9 -1 6 -1.3478 0.0649
-9 -1 7 1.4709 -0.0253
-9 -1 8 -1.3550 0.0122
-9 -1 9 1.0032 -0.0132
-9 -1 10 -0.5749 0.0037
-9 -1 11 0.2449 0.0182
-9 -1 12 -0.0678 -0.0309
-9 -1 13 0.0205 0.0182
-9 -1 14 -0.0757 0.0084
-9 -1 15 0.1674 -0.0231
-9 -1 16 -0.1848 0.0157
-9 -1 17 0.0929 -0.0005
-9 -1 18 0.0149 -0.0070
-9 0 1 0.4452 -0.1838
-9 0 2 0.3229 0.1938
-9 0 3 -1.0176 -0.0935
-9 0 4 1.5004 -0.0257
-9 0 5 -1.7812 0.0796
-9 0 6 1.8858 -0.0610
-9 0 7 -1.7945 0.0235
-9 0 8 1.5129 -0.0129
-9 0 9 -1.1195 0.0240
-9 0 10 0.7050 -0.0227
-9 0 11 -0.3258 -0.0033
-9 0 12 0.0542 0.0287
-9 0 13 0.0086 -0.0245
-9 0 14 0.1398 -0.0052
-9 0 15 -0.3272 0.0319
-9 0 16 0.3717 -0.0384
-9 0 17 -0.2868 0.0316
-9 0 18 0.2052 -0.0227
-9 1 1 0.6660 0.1320
-9 1 2 -1.3436 -0.1913
-9 1 3 1.8643 0.1333
-9 1 4 -2.1961 -0.0241
-9 1 5 2.2855 -0.0439
-9 1 6 -2.0907 0.0409
-9 1 7 1.6971 -0.0115
-9 1 8 -1.2750 0.0083
-9 1 9 0.8971 -0.0314
-9 1 10 -0.5047 0.0406
-9 1 11 0.1071 -0.0157
-9 1 12 0.1013 -0.0179
-9 1 13 0.0441 0.0239
-9 1 14 -0.3999 0.0005
-9 1 15 0.6207 -0.0288
-9 1 16 -0.5590 0.0406
-9 1 17 0.3937 -0.0365
-9 1 18 -0.3114 0.0244
-9 2 1 -1.2762 -0.0707
-9 2 2 1.7501 0.1726
-9 2 3 -2.1581 -0.1622
-9 2 4 2.3797 0.0750
-9 2 5 -2.2312 -0.0008
-9 2 6 1.7370 -0.0143
-9 2 7 -1.1831 -0.0001
-9 2 8 0.7964 -0.0054
-9 2 9 -0.4989 0.0342
-9 2 10 0.1249 -0.0490
-9 2 11 0.2168 0.0284
-9 2 12 -0.2170 0.0057
-9 2 13 -0.1758 -0.0196
-9 2 14 0.5851 0.0065
-9 2 15 -0.6307 0.0146
-9 2 16 0.3778 -0.0257
-9 2 17 -0.1783 0.0226
-9 3 1 1.1249 0.0074
-9 3 2 -1.5114 -0.1366
-9 3 3 1.8567 0.1707
-9 3 4 -1.9126 -0.1136
-9 3 5 1.5398 0.0400
-9 3 6 -0.9621 -0.0059
-9 3 7 0.5461 0.0023
-9 3 8 -0.3614 0.0080
-9 3 9 0.1638 -0.0336
-9 3 10 0.1591 0.0494
-9 3 11 -0.3528 -0.0372
-9 3 12 0.1556 0.0088
-9 3 13 0.2601 0.0114
-9 3 14 -0.4396 -0.0116
-9 3 15 0.2160 -0.0020
-9 3 16 0.1032 0.0153
-9 3 17 -0.1799 -0.0161
-9 4 1 -0.7552 0.0465
-9 4 2 1.1488 0.0895
-9 4 3 -1.3872 -0.1594
-9 4 4 1.2632 0.1371
-9 4 5 -0.8318 -0.0722
-9 4 6 0.4188 0.0232
-9 4 7 -0.2464 -0.0031
-9 4 8 0.1884 -0.0099
-9 4 9 -0.0190 0.0303
-9 4 10 -0.2099 -0.0483
-9 4 11 0.2369 0.0473
-9 4 12 -0.0103 -0.0260
-9 4 13 -0.1735 0.0003
-9 4 14 0.0473 0.0095
-9 4 15 0.2638 0.0028
-9 4 16 -0.4180 -0.0217
-9 4 17 0.3062 0.0248
-9 5 1 0.7324 -0.0897
-9 5 2 -1.1358 -0.0341
-9 5 3 1.2900 0.1298
-9 5 4 -1.1334 -0.1451
-9 5 5 0.8243 0.0986
-9 5 6 -0.5779 -0.0429
-9 5 7 0.4265 0.0094
-9 5 8 -0.2498 0.0076
-9 5 9 0.0236 -0.0257
-9 5 10 0.1068 0.0462
-9 5 11 -0.0499 -0.0538
-9 5 12 -0.0542 0.0381
-9 5 13 -0.0058 -0.0118
-9 5 14 0.2234 0.0011
-9 5 15 -0.3707 -0.0164
-9 5 16 0.3022 0.0370
-9 5 17 -0.1332 -0.0342
-9 6 1 -1.0594 0.1303
-9 6 2 1.4448 -0.0323
-9 6 3 -1.5929 -0.0792
-9 6 4 1.5224 0.1318
-9 6 5 -1.3271 -0.1109
-9 6 6 1.0550 0.0568
-9 6 7 -0.7002 -0.0139
-9 6 8 0.3214 -0.0068
-9 6 9 -0.0654 0.0207
-9 6 10 0.0162 -0.0377
-9 6 11 -0.0788 0.0485
-9 6 12 0.0818 -0.0411
-9 6 13 0.0229 0.0241
-9 6 14 -0.1209 -0.0202
-9 6 15 0.1005 0.0357
-9 6 16 -0.0017 -0.0479
-9 7 1 1.4022 -0.1622
-9 7 2 -1.6750 0.0984
-9 7 3 1.7562 0.0174
-9 7 4 -1.6895 -0.0998
-9 7 5 1.4888 0.1048
-9 7 6 -1.1276 -0.0579
-9 7 7 0.6613 0.0119
-9 7 8 -0.2711 0.0069
-9 7 9 0.1104 -0.0105
-9 7 10 -0.1489 0.0192
-9 7 11 0.2322 -0.0340
-9 7 12 -0.2574 0.0426
-9 7 13 0.2358 -0.0424
-9 7 14 -0.2104 0.0439
-9 7 15 0.1792 -0.0501
-9 7 16 -0.1171 0.0466
-9 8 1 -1.5343 0.1681
-9 8 2 1.5406 -0.1424
-9 8 3 -1.4049 0.0363
-9 8 4 1.2311 0.0615
-9 8 5 -1.0118 -0.0875
-9 8 6 0.6989 0.0528
-9 8 7 -0.3635 -0.0124
-9 8 8 0.1693 0.0014
-9 8 9 -0.1866 -0.0085
-9 8 10 0.3267 0.0035
-9 8 11 -0.4646 0.0219
-9 8 12 0.5390 -0.0496
-9 8 13 -0.5256 0.0616
-9 8 14 0.4080 -0.0584
-9 8 15 -0.2146 0.0478
-9 9 1 1.4227 -0.1499
-9 9 2 -1.1456 0.1607
-9 9 3 0.8257 -0.0767
-9 9 4 -0.5987 -0.0225
-9 9 5 0.4213 0.0649
-9 9 6 -0.2262 -0.0480
-9 9 7 0.0781 0.0202
-9 9 8 -0.0877 -0.0175
-9 9 9 0.2468 0.0281
-9 9 10 -0.4399 -0.0193
-9 9 11 0.5694 -0.0165
-9 9 12 -0.5953 0.0529
-9 9 13 0.5003 -0.0632
-9 9 14 -0.3052 0.0480
-9 9 15 0.0957 -0.0248
-9 10 1 -1.1045 0.1261
-9 10 2 0.7636 -0.1666
-9 10 3 -0.4811 0.1099
-9 10 4 0.3026 -0.0183
-9 10 5 -0.1367 -0.0365
-9 10 6 -0.0336 0.0390
-9 10 7 0.0967 -0.0254
-9 10 8 0.0111 0.0276
-9 10 9 -0.1938 -0.0372
-9 10 10 0.3110 0.0264
-9 10 11 -0.3188 0.0070
-9 10 12 0.2561 -0.0351
-9 10 13 -0.1662 0.0353
-9 10 14 0.0809 -0.0144
-9 11 1 0.6545 -0.1011
-9 11 2 -0.4767 0.1599
-9 11 3 0.3579 -0.1303
-9 11 4 -0.2242 0.0542
-9 11 5 0.0226 0.0044
-9 11 6 0.1472 -0.0216
-9 11 7 -0.1549 0.0208
-9 11 8 0.0399 -0.0281
-9 11 9 0.0265 0.0390
-9 11 10 0.0395 -0.0348
-9 11 11 -0.1503 0.0159
-9 11 12 0.1820 -0.0029
-9 11 13 -0.1111 0.0074
-9 12 1 -0.2057 0.0613
-9 12 2 0.1865 -0.1274
-9 12 3 -0.1610 0.1253
-9 12 4 0.0539 -0.0750
-9 12 5 0.0893 0.0237
-9 12 6 -0.1386 0.0037
-9 12 7 0.0742 -0.0166
-9 12 8 -0.0451 0.0307
-9 12 9 0.1717 -0.0437
-9 12 10 -0.3687 0.0458
-9 12 11 0.4406 -0.0392
-9 12 12 -0.3101 0.0346
-9 13 1 -0.1117 -0.0046
-9 13 2 0.1164 0.0716
-9 13 3 -0.1316 -0.0990
-9 13 4 0.1563 0.0814
-9 13 5 -0.1271 -0.0418
-9 13 6 0.0299 0.0044
-9 13 7 0.0216 0.0224
-9 13 8 0.0960 -0.0396
-9 13 9 -0.3278 0.0470
-9 13 10 0.4629 -0.0456
-9 13 11 -0.3645 0.0413
-9 14 1 0.2732 -0.0516
-9 14 2 -0.3209 -0.0136
-9 14 3 0.3179 0.0685
-9 14 4 -0.2410 -0.0805
-9 14 5 0.1049 0.0506
-9 14 6 -0.0044 -0.0055
-9 14 7 0.0501 -0.0286
-9 14 8 -0.2264 0.0413
-9 14 9 0.3663 -0.0374
-9 15 1 -0.3560 0.0908
-9 15 2 0.3940 -0.0293
-9 15 3 -0.3545 -0.0435
-9 15 4 0.2511 0.0755
-9 15 5 -0.1469 -0.0553
-9 15 6 0.1219 0.0121
-9 15 7 -0.1920 0.0196
-9 15 8 0.2686 -0.0273
-9 16 1 0.4005 -0.1080
-9 16 2 -0.3838 0.0529
-9 16 3 0.3190 0.0238
-9 16 4 -0.2370 -0.0653
-9 16 5 0.1769 0.0574
-8 -10 3 0.1354 -0.0776
-8 -10 4 0.0938 0.0158
-8 -10 5 -0.3141 0.0334
-8 -10 6 0.3702 -0.0332
-8 -10 7 -0.2809 0.0101
-8 -10 8 0.1693 -0.0054
-8 -10 9 -0.0788 0.0191
-8 -10 10 -0.0223 -0.0225
-8 -10 11 0.1064 0.0057
-8 -10 12 -0.1128 0.0123
-8 -9 1 -0.3841 0.0340
-8 -9 2 0.3353 -0.1330
-8 -9 3 -0.0870 0.1479
-8 -9 4 -0.2484 -0.0789
-8 -9 5 0.4443 0.0005
-8 -9 6 -0.3896 0.0292
-8 -9 7 0.1820 -0.0184
-8 -9 8 0.0396 0.0065
-8 -9 9 -0.2452 -0.0086
-8 -9 10 0.4364 0.0111
-8 -9 11 -0.5520 -0.0021
-8 -9 12 0.5663 -0.0140
-8 -9 13 -0.5769 0.0263
-8 -9 14 0.6589 -0.0301
-8 -8 1 0.3856 0.0120
-8 -8 2 -0.2406 0.1237
-8 -8 3 -0.0740 -0.1735
-8 -8 4 0.3441 0.1213
-8 -8 5 -0.3518 -0.0351
-8 -8 6 0.0922 -0.0154
-8 -8 7 0.2578 0.0176
-8 -8 8 -0.5622 -0.0028
-8 -8 9 0.8105 -0.0001
-8 -8 10 -1.0012 -0.0101
-8 -8 11 1.0949 0.0159
-8 -8 12 -1.1161 -0.0051
-8 -8 13 1.1460 -0.0144
-8 -8 14 -1.1602 0.0251
-8 -8 15 1.0163 -0.0225
-8 -7 1 -0.2745 -0.0749
-8 -7 2 0.0815 -0.0631
-8 -7 3 0.1831 0.1460
-8 -7 4 -0.2806 -0.1326
-8 -7 5 0.0760 0.0611
-8 -7 6 0.3314 0.0004
-8 -7 7 -0.7371 -0.0164
-8 -7 8 1.0398 0.0033
-8 -7 9 -1.2536 0.0006
-8 -7 10 1.3903 0.0192
-8 -7 11 -1.4492 -0.0399
-8 -7 12 1.4713 0.0361
-8 -7 13 -1.4653 -0.0142
-8 -7 14 1.3169 0.0021
-8 -7 15 -0.9269 -0.0086
-8 -7 16 0.4222 0.0136
-8 -6 1 0.1938 0.1371
-8 -6 2 -0.0110 -0.0209
-8 -6 3 -0.1570 -0.0946
-8 -6 4 0.1234 0.1324
-8 -6 5 0.1653 -0.0861
-8 -6 6 -0.5792 0.0171
-8 -6 7 0.9504 0.0131
-8 -6 8 -1.2143 -0.0028
-8 -6 9 1.3803 -0.0036
-8 -6 10 -1.4551 -0.0196
-8 -6 11 1.4609 0.0487
-8 -6 12 -1.4356 -0.0498
-8 -6 13 1.3307 0.0284
-8 -6 14 -1.0153 -0.0175
-8 -6 15 0.4928 0.0287
-8 -6 16 -0.0111 -0.0386
-8 -5 1 -0.1520 -0.2003
-8 -5 2 0.0346 0.1088
-8 -5 3 0.0558 0.0381
-8 -5 4 0.0124 -0.1255
-8 -5 5 -0.2732 0.1054
-8 -5 6 0.6320 -0.0336
-8 -5 7 -0.9713 -0.0070
-8 -5 8 1.2271 -0.0018
-8 -5 9 -1.3611 0.0132
-8 -5 10 1.3534 0.0071
-8 -5 11 -1.2490 -0.0379
-8 -5 12 1.1069 0.0419
-8 -5 13 -0.8799 -0.0206
-8 -5 14 0.4783 0.0068
-8 -5 15 0.0061 -0.0170
-8 -5 16 -0.2999 0.0323
-8 -5 17 0.2641 -0.0300
-8 -4 1 0.1872 0.2484
-8 -4 2 -0.1112 -0.1823
-8 -4 3 0.0264 0.0203
-8 -4 4 -0.0686 0.1009
-8 -4 5 0.2896 -0.1057
-8 -4 6 -0.6318 0.0407
-8 -4 7 1.0034 0.0028
-8 -4 8 -1.3069 0.0048
-8 -4 9 1.4329 -0.0208
-8 -4 10 -1.3339 0.0060
-8 -4 11 1.0933 0.0247
-8 -4 12 -0.8169 -0.0332
-8 -4 13 0.4867 0.0123
-8 -4 14 -0.0589 0.0101
-8 -4 15 -0.3244 -0.0106
-8 -4 16 0.4167 -0.0044
-8 -4 17 -0.1951 0.0138
-8 -3 1 -0.3487 -0.2521
-8 -3 2 0.1624 0.2238
-8 -3 3 0.0138 -0.0760
-8 -3 4 -0.0239 -0.0582
-8 -3 5 -0.1751 0.0879
-8 -3 6 0.5438 -0.0402
-8 -3 7 -1.0014 -0.0002
-8 -3 8 1.3984 -0.0056
-8 -3 9 -1.5519 0.0253
-8 -3 10 1.4063 -0.0174
-8 -3 11 -1.0937 -0.0137
-8 -3 12 0.7469 0.0312
-8 -3 13 -0.3497 -0.0157
-8 -3 14 -0.1071 -0.0143
-8 -3 15 0.4333 0.0291
-8 -3 16 -0.4059 -0.0217
-8 -3 17 0.0938 0.0087
-8 -3 18 0.1743 -0.0044
-8 -2 1 0.4231 0.2135
-8 -2 2 -0.0043 -0.2356
-8 -2 3 -0.2909 0.1258
-8 -2 4 0.3527 0.0064
-8 -2 5 -0.1648 -0.0611
-8 -2 6 -0.2562 0.0373
-8 -2 7 0.8140 -0.0040
-8 -2 8 -1.2841 0.0086
-8 -2 9 1.4491 -0.0330
-8 -2 10 -1.3056 0.0342
-8 -2 11 1.0272 -0.0040
-8 -2 12 -0.7062 -0.0246
-8 -2 13 0.2871 0.0210
-8 -2 14 0.1902 0.0076
-8 -2 15 -0.4724 -0.0305
-8 -2 16 0.3715 0.0320
-8 -2 17 -0.0434 -0.0236
-8 -2 18 -0.1745 0.0192
-8 -1 1 -0.0402 -0.1582
-8 -1 2 -0.5256 0.2305
-8 -1 3 0.8578 -0.1691
-8 -1 4 -0.9098 0.0493
-8 -1 5 0.6486 0.0268
-8 -1 6 -0.1061 -0.0296
-8 -1 7 -0.5162 0.0075
-8 -1 8 0.9285 -0.0123
-8 -1 9 -1.0023 0.0407
-8 -1 10 0.8654 -0.0517
-8 -1 11 -0.6811 0.0265
-8 -1 12 0.4250 0.0088
-8 -1 13 -0.0153 -0.0189
-8 -1 14 -0.4139 0.0009
-8 -1 15 0.5746 0.0197
-8 -1 16 -0.3824 -0.0261
-8 -1 17 0.0750 0.0249
-8 -1 18 0.0806 -0.0245
-8 0 1 -0.8170 0.0905
-8 0 2 1.3504 -0.2041
-8 0 5 -0.9759 0.0129
-8 0 6 0.2308 0.0162
-8 0 7 0.3472 -0.0084
-8 0 8 -0.5304 0.0129
-8 0 9 0.4343 -0.0399
-8 0 10 -0.3024 0.0576
-8 0 11 0.1761 -0.0420
-8 0 12 0.0889 0.0089
-8 0 13 -0.4944 0.0101
-8 0 14 0.7801 -0.0062
-8 0 15 -0.7240 -0.0057
-8 0 16 0.4256 0.0144
-8 0 17 -0.1552 -0.0211
-8 0 18 0.0283 0.0253
-8 1 1 1.6405 -0.0022
-8 1 2 -2.0766 0.1462
-8 1 3 2.1764 -0.1954
-8 1 4 -1.7119 0.1385
-8 1 5 0.7968 -0.0489
-8 1 6 0.0511 -0.0024
-8 1 7 -0.3852 0.0097
-8 1 8 0.2579 -0.0120
-8 1 9 -0.0452 0.0315
-8 1 10 -0.0684 -0.0512
-8 1 11 0.2459 0.0479
-8 1 12 -0.6255 -0.0245
-8 1 13 1.0037 0.0017
-8 1 14 -1.0526 0.0080
-8 1 15 0.7491 -0.0047
-8 1 16 -0.3833 -0.0084
-8 1 17 0.1685 0.0255
-8 1 18 -0.0545 -0.0335
-8 2 1 -1.7979 -0.0908
-8 2 2 2.1071 -0.0672
-8 2 3 -1.9121 0.1666
-8 2 4 1.0551 -0.1546
-8 2 5 -0.0023 0.0768
-8 2 6 -0.5501 -0.0110
-8 2 7 0.4154 -0.0109
-8 2 8 -0.0292 0.0122
-8 2 9 -0.1801 -0.0223
-8 2 10 0.2805 0.0410
-8 2 11 -0.5710 -0.0495
-8 2 12 1.0194 0.0376
-8 2 13 -1.2338 -0.0123
-8 2 14 0.9834 -0.0098
-8 2 15 -0.4986 0.0121
-8 2 16 0.1484 0.0094
-8 2 17 -0.0156 -0.0371
-8 2 18 -0.0431 0.0449
-8 3 1 1.0436 0.1618
-8 3 2 -1.0971 -0.0114
-8 3 3 0.5795 -0.1223
-8 3 4 0.3333 0.1550
-8 3 5 -0.9392 -0.0988
-8 3 6 0.7729 0.0261
-8 3 7 -0.1264 0.0102
-8 3 8 -0.3667 -0.0134
-8 3 9 0.4967 0.0146
-8 3 10 -0.5826 -0.0302
-8 3 11 0.8780 0.0480
-8 3 12 -1.1631 -0.0458
-8 3 13 1.0605 0.0176
-8 3 14 -0.5673 0.0147
-8 3 15 0.0529 -0.0189
-8 3 16 0.2034 -0.0115
-8 3 17 -0.2431 0.0450
-8 4 1 0.2116 -0.2030
-8 4 2 -0.4185 0.0794
-8 4 3 0.9465 0.0696
-8 4 4 -1.3617 -0.1397
-8 4 5 1.1403 0.1085
-8 4 6 -0.3147 -0.0355
-8 4 7 -0.5296 -0.0111
-8 4 8 0.9157 0.0146
-8 4 9 -0.9272 -0.0066
-8 4 10 0.9276 0.0181
-8 4 11 -1.0181 -0.0429
-8 4 12 0.9610 0.0483
-8 4 13 -0.5854 -0.0188
-8 4 14 0.0565 -0.0179
-8 4 15 0.3276 0.0196
-8 4 16 -0.4582 0.0169
-8 4 17 0.4164 -0.0477
-8 5 1 -1.0682 0.2172
-8 5 2 1.1919 -0.1335
-8 5 3 -1.2585 -0.0101
-8 5 4 0.9615 0.1029
-8 5 5 -0.2170 -0.0959
-8 5 6 -0.6466 0.0325
-8 5 7 1.1928 0.0130
-8 5 8 -1.2917 -0.0123
-8 5 9 1.1453 -0.0027
-8 5 10 -0.9695 -0.0072
-8 5 11 0.7753 0.0371
-8 5 12 -0.4683 -0.0477
-8 5 13 0.0601 0.0209
-8 5 14 0.3033 0.0112
-8 5 15 -0.4947 -0.0059
-8 5 16 0.5040 -0.0314
-8 5 17 -0.3818 0.0520
-8 6 1 0.8607 -0.2031
-8 6 2 -0.5461 0.1698
-8 6 3 0.0584 -0.0527
-8 6 4 0.5613 -0.0476
-8 6 5 -1.1304 0.0667
-8 6 6 1.4482 -0.0271
-8 6 7 -1.4610 -0.0061
-8 6 8 1.2600 0.0028
-8 6 9 -0.9586 0.0105
-8 6 10 0.6238 0.0012
-8 6 11 -0.2895 -0.0318
-8 6 12 -0.0226 0.0446
-8 6 13 0.2903 -0.0259
-8 6 14 -0.4738 0.0068
-8 6 15 0.5222 -0.0197
-8 6 16 -0.4154 0.0498
-8 7 1 0.1542 0.1670
-8 7 2 -0.7905 -0.1883
-8 7 3 1.4310 0.1103
-8 7 4 -1.8444 -0.0102
-8 7 5 1.8986 -0.0389
-8 7 6 -1.6743 0.0319
-8 7 7 1.3452 -0.0122
-8 7 8 -0.9943 0.0099
-8 7 9 0.6214 -0.0140
-8 7 10 -0.2648 0.0019
-8 7 11 -0.0083 0.0234
-8 7 12 0.2052 -0.0378
-8 7 13 -0.3826 0.0334
-8 7 14 0.5160 -0.0304
-8 7 15 -0.4995 0.0439
-8 7 16 0.3017 -0.0567
-8 8 1 -1.0795 -0.1221
-8 8 2 1.6054 0.1892
-8 8 3 -2.0115 -0.1500
-8 8 4 2.0951 0.0545
-8 8 5 -1.8507 0.0201
-8 8 6 1.4696 -0.0408
-8 8 7 -1.1070 0.0289
-8 8 8 0.7683 -0.0177
-8 8 9 -0.4466 0.0151
-8 8 10 0.2105 -0.0081
-8 8 11 -0.0780 -0.0100
-8 8 12 -0.0599 0.0298
-8 8 13 0.2721 -0.0418
-8 8 14 -0.4419 0.0485
-8 8 15 0.4099 -0.0516
-8 9 1 1.3635 0.0706
-8 9 2 -1.5792 -0.1660
-8 9 3 1.7220 0.1621
-8 9 4 -1.6381 -0.0818
-8 9 5 1.3597 -0.0023
-8 9 6 -1.0462 0.0395
-8 9 7 0.7775 -0.0341
-8 9 8 -0.5421 0.0210
-8 9 9 0.3718 -0.0192
-8 9 10 -0.3158 0.0185
-8 9 11 0.2933 -0.0035
-8 9 12 -0.1506 -0.0225
-8 9 13 -0.1069 0.0429
-8 9 14 0.2872 -0.0469
-8 10 1 -1.1771 -0.0101
-8 10 2 1.2165 0.1204
-8 10 3 -1.1992 -0.1518
-8 10 4 0.9976 0.0992
-8 10 5 -0.6904 -0.0201
-8 10 6 0.4303 -0.0273
-8 10 7 -0.2627 0.0330
-8 10 8 0.1715 -0.0253
-8 10 9 -0.1803 0.0256
-8 10 10 0.2743 -0.0261
-8 10 11 -0.3161 0.0117
-8 10 12 0.1868 0.0126
-8 10 13 0.0356 -0.0271
-8 10 14 -0.1660 0.0215
-8 11 1 0.8814 -0.0445
-8 11 2 -0.8743 -0.0717
-8 11 3 0.7132 0.1336
-8 11 4 -0.3782 -0.1103
-8 11 5 0.0437 0.0412
-8 11 6 0.1503 0.0137
-8 11 7 -0.2162 -0.0313
-8 11 8 0.1964 0.0296
-8 11 9 -0.0850 -0.0287
-8 11 10 -0.0728 0.0267
-8 11 11 0.1441 -0.0161
-8 11 12 -0.0624 0.0031
-8 11 13 -0.0732 -0.0009
-8 12 1 -0.5900 0.0738
-8 12 2 0.5347 0.0342
-8 12 3 -0.2999 -0.1101
-8 12 4 -0.0057 0.1087
-8 12 5 0.2165 -0.0535
-8 12 6 -0.3039 -0.0014
-8 12 7 0.3383 0.0269
-8 12 8 -0.3287 -0.0309
-8 12 9 0.2308 0.0297
-8 12 10 -0.0863 -0.0269
-8 12 11 0.0138 0.0217
-8 12 12 -0.0494 -0.0191
-8 13 1 0.2804 -0.0839
-8 13 2 -0.2005 0.0032
-8 13 3 0.0752 0.0696
-8 13 4 0.0099 -0.0874
-8 13 5 -0.0491 0.0555
-8 13 6 0.1194 -0.0109
-8 13 7 -0.2369 -0.0193
-8 13 8 0.3019 0.0323
-8 13 9 -0.2399 -0.0347
-8 13 10 0.1191 0.0315
-8 13 11 -0.0537 -0.0274
-8 14 1 0.0598 0.0975
-8 14 2 -0.0878 -0.0545
-8 14 3 0.0310 -0.0096
-8 14 4 0.0477 0.0498
-8 14 5 -0.0333 -0.0486
-8 14 6 -0.1102 0.0200
-8 14 7 0.2720 0.0126
-8 14 8 -0.3082 -0.0334
-8 14 9 0.2084 0.0381
-8 15 1 -0.4192 -0.1185
-8 15 2 0.3770 0.1082
-8 15 3 -0.2500 -0.0505
-8 15 4 0.1788 -0.0094
-8 15 5 -0.2378 0.0348
-8 15 6 0.3546 -0.0224
-8 15 7 -0.3884 -0.0058
-8 15 8 0.2872 0.0256
-8 16 1 0.6528 0.1279
-8 16 2 -0.5687 -0.1367
-8 16 3 0.4598 0.0861
-8 16 4 -0.4171 -0.0198
-8 16 5 0.4265 -0.0189
-8 16 6 -0.3989 0.0208
-8 17 1 -0.5328 -0.1123
-8 17 2 0.4182 0.1278
-7 -11 3 0.0036 -0.0912
-7 -11 4 -0.0663 0.0569
-7 -11 5 0.0320 0.0075
-7 -11 6 0.0872 -0.0420
-7 -11 7 -0.1841 0.0309
-7 -11 8 0.1994 -0.0069
-7 -11 9 -0.1618 -0.0026
-7 -11 10 0.1143 0.0041
-7 -11 11 -0.0784 -0.0112
-7 -10 1 0.2237 -0.0310
-7 -10 2 -0.1317 -0.0796
-7 -10 3 0.0053 0.1400
-7 -10 4 0.0264 -0.1039
-7 -10 5 0.0861 0.0185
-7 -10 6 -0.2485 0.0339
-7 -10 7 0.3448 -0.0258
-7 -10 8 -0.3596 -0.0046
-7 -10 9 0.3431 0.0162
-7 -10 10 -0.3218 -0.0076
-7 -10 11 0.2935 -0.0012
-7 -10 12 -0.2551 0.0015
-7 -10 13 0.2013 0.0003
-7 -9 1 -0.3279 0.0874
-7 -9 2 0.1465 0.0459
-7 -9 3 -0.0388 -0.1366
-7 -9 4 0.0926 0.1238
-7 -9 5 -0.2648 -0.0467
-7 -9 6 0.4312 -0.0110
-7 -9 7 -0.5217 0.0128
-7 -9 8 0.5589 0.0116
-7 -9 9 -0.5752 -0.0198
-7 -9 10 0.5642 0.0030
-7 -9 11 -0.5125 0.0187
-7 -9 12 0.4228 -0.0260
-7 -9 13 -0.3155 0.0202
-7 -9 14 0.2524 -0.0182
-7 -9 15 -0.3077 0.0298
-7 -8 1 0.3388 -0.1461
-7 -8 2 -0.2077 0.0233
-7 -8 3 0.2201 0.0899
-7 -8 4 -0.3768 -0.1164
-7 -8 5 0.5902 0.0662
-7 -8 6 -0.7637 -0.0077
-7 -8 7 0.8630 -0.0105
-7 -8 8 -0.8999 -0.0044
-7 -8 9 0.8822 0.0151
-7 -8 10 -0.8117 -0.0000
-7 -8 11 0.7003 -0.0282
-7 -8 12 -0.5594 0.0419
-7 -8 13 0.4186 -0.0335
-7 -8 14 -0.3593 0.0247
-7 -8 15 0.4357 -0.0345
-7 -8 16 -0.5382 0.0489
-7 -7 1 -0.4812 0.1835
-7 -7 2 0.4388 -0.0962
-7 -7 3 -0.5230 -0.0271
-7 -7 4 0.7251 0.0942
-7 -7 5 -0.9903 -0.0761
-7 -7 6 1.2315 0.0182
-7 -7 7 -1.3674 0.0160
-7 -7 8 1.3594 -0.0069
-7 -7 9 -1.2307 -0.0128
-7 -7 10 1.0464 0.0053
-7 -7 11 -0.8508 0.0250
-7 -7 12 0.6409 -0.0408
-7 -7 13 -0.4403 0.0249
-7 -7 14 0.3447 -0.0041
-7 -7 15 -0.3923 0.0098
-7 -7 16 0.4323 -0.0325
-7 -6 1 0.7044 -0.1953
-7 -6 2 -0.6215 0.1590
-7 -6 3 0.6580 -0.0402
-7 -6 4 -0.8914 -0.0616
-7 -6 5 1.2825 0.0778
-7 -6 6 -1.6564 -0.0278
-7 -6 7 1.8247 -0.0154
-7 -6 8 -1.7282 0.0101
-7 -6 9 1.4626 0.0154
-7 -6 10 -1.1673 -0.0130
-7 -6 11 0.8925 -0.0174
-7 -6 12 -0.6077 0.0316
-7 -6 13 0.3409 -0.0074
-7 -6 14 -0.2097 -0.0238
-7 -6 15 0.2421 0.0218
-7 -6 16 -0.2670 0.0087
-7 -6 17 0.1237 -0.0304
-7 -5 1 -0.6259 0.1845
-7 -5 2 0.4380 -0.2073
-7 -5 3 -0.4797 0.1063
-7 -5 4 0.8590 0.0214
-7 -5 5 -1.4380 -0.0733
-7 -5 6 1.9103 0.0405
-7 -5 7 -2.0409 0.0045
-7 -5 8 1.8273 -0.0053
-7 -5 9 -1.4510 -0.0194
-7 -5 10 1.0894 0.0199
-7 -5 11 -0.7797 0.0085
-7 -5 12 0.4773 -0.0243
-7 -5 13 -0.2175 0.0030
-7 -5 14 0.1182 0.0288
-7 -5 15 -0.1867 -0.0331
-7 -5 16 0.2485 0.0094
-7 -5 17 -0.1672 0.0116
-7 -4 1 0.1715 -0.1559
-7 -4 2 -0.0559 0.2353
-7 -4 3 0.3098 -0.1628
-7 -4 4 -0.9124 0.0236
-7 -4 5 1.5937 0.0593
-7 -4 6 -2.0263 -0.0493
-7 -4 7 2.0469 0.0083
-7 -4 8 -1.7279 -0.0016
-7 -4 9 1.2848 0.0246
-7 -4 10 -0.9035 -0.0315
-7 -4 11 0.6226 0.0071
-7 -4 12 -0.3897 0.0174
-7 -4 13 0.2155 -0.0131
-7 -4 14 -0.1839 -0.0110
-7 -4 15 0.2876 0.0266
-7 -4 16 -0.3744 -0.0235
-7 -4 17 0.3298 0.0155
-7 -4 18 -0.2134 -0.0150
-7 -3 1 0.1672 0.1130
-7 -3 2 0.0137 -0.2387
-7 -3 3 -0.5307 0.2060
-7 -3 4 1.2100 -0.0749
-7 -3 5 -1.7963 -0.0289
-7 -3 6 2.0851 0.0449
-7 -3 7 -1.9969 -0.0155
-7 -3 8 1.6089 0.0072
-7 -3 9 -1.1318 -0.0305
-7 -3 10 0.7731 0.0459
-7 -3 11 -0.5783 -0.0269
-7 -3 12 0.4568 -0.0079
-7 -3 13 -0.3655 0.0231
-7 -3 14 0.3622 -0.0084
-7 -3 15 -0.4539 -0.0164
-7 -3 16 0.5178 0.0300
-7 -3 17 -0.4435 -0.0306
-7 -3 18 0.2659 0.0285
-7 -2 1 0.0036 -0.0514
-7 -2 2 -0.4495 0.2123
-7 -2 3 1.0135 -0.2303
-7 -2 4 -1.5461 0.1265
-7 -2 5 1.9435 -0.0126
-7 -2 6 -2.0979 -0.0318
-7 -2 7 1.9206 0.0203
-7 -2 8 -1.4710 -0.0120
-7 -2 9 0.9915 0.0316
-7 -2 10 -0.7107 -0.0516
-7 -2 11 0.6303 0.0399
-7 -2 12 -0.5980 -0.0032
-7 -2 13 0.5516 -0.0230
-7 -2 14 -0.5600 0.0176
-7 -2 15 0.6342 0.0056
-7 -2 16 -0.6489 -0.0207
-7 -2 17 0.4960 0.0212
-7 -2 18 -0.2183 -0.0193
-7 -1 1 -0.3751 -0.0319
-7 -1 2 0.8387 -0.1509
-7 -1 4 1.6683 -0.1605
-7 -1 5 -1.9672 0.0482
-7 -1 6 2.0102 0.0208
-7 -1 7 -1.7018 -0.0278
-7 -1 8 1.1845 0.0171
-7 -1 9 -0.7520 -0.0264
-7 -1 10 0.5692 0.0460
-7 -1 11 -0.5553 -0.0443
-7 -1 12 0.5702 0.0156
-7 -1 13 -0.6054 0.0132
-7 -1 14 0.7064 -0.0184
-7 -1 15 -0.8074 0.0065
-7 -1 16 0.7717 0.0024
-7 -1 17 -0.5554 -0.0034
-7 -1 18 0.2425 0.0073
-7 0 1 0.3136 0.1194
-7 0 2 -0.6669 0.0642
-7 0 3 1.1060 -0.1821
-7 0 4 -1.5853 0.1686
-7 0 5 1.8669 -0.0724
-7 0 6 -1.7425 -0.0108
-7 0 7 1.2772 0.0332
-7 0 8 -0.7505 -0.0206
-7 0 9 0.3821 0.0192
-7 0 10 -0.1911 -0.0367
-7 0 11 0.1224 0.0455
-7 0 12 -0.1960 -0.0283
-7 0 13 0.4343 0.0003
-7 0 14 -0.7154 0.0153
-7 0 15 0.8434 -0.0152
-7 0 16 -0.7628 0.0100
-7 0 17 0.5790 -0.0030
-7 0 18 -0.3749 -0.0088
-7 1 1 0.2535 -0.1837
-7 1 3 -0.8461 0.1234
-7 1 4 1.4651 -0.1591
-7 1 5 -1.6050 0.0909
-7 1 6 1.2511 -0.0052
-7 1 7 -0.7311 -0.0298
-7 1 8 0.2890 0.0200
-7 1 9 0.0989 -0.0120
-7 1 10 -0.4674 0.0264
-7 1 11 0.6337 -0.0423
-7 1 12 -0.3944 0.0360
-7 1 13 -0.1263 -0.0123
-7 1 14 0.5362 -0.0092
-7 1 15 -0.6177 0.0177
-7 1 16 0.5326 -0.0137
-7 1 17 -0.5057 0.0000
-7 1 18 0.4942 0.0171
-7 2 1 -0.5650 0.2156
-7 2 2 -0.1333 -0.0985
-7 2 3 1.0122 -0.0574
-7 2 4 -1.4344 0.1338
-7 2 5 1.1695 -0.1001
-7 2 6 -0.6060 0.0232
-7 2 7 0.1683 0.0194
-7 2 8 0.1860 -0.0148
-7 2 9 -0.6945 0.0027
-7 2 10 1.2253 -0.0116
-7 2 11 -1.3166 0.0310
-7 2 12 0.7988 -0.0368
-7 2 13 -0.0941 0.0226
-7 2 14 -0.2722 0.0005
-7 2 15 0.2766 -0.0168
-7 2 16 -0.2848 0.0152
-7 2 17 0.4491 0.0034
-7 2 18 -0.5295 -0.0233
-7 3 1 -0.1933 -0.2251
-7 3 2 1.1202 0.1625
-7 3 3 -1.7228 -0.0194
-7 3 4 1.4721 -0.0850
-7 3 5 -0.6440 0.0902
-7 3 6 -0.0661 -0.0350
-7 3 7 0.4164 -0.0065
-7 3 8 -0.7528 0.0065
-7 3 9 1.2971 0.0083
-7 3 10 -1.6907 -0.0056
-7 3 11 1.4637 -0.0158
-7 3 12 -0.7264 0.0342
-7 3 13 0.0763 -0.0308
-7 3 14 0.1415 0.0068
-7 3 15 -0.1670 0.0164
-7 3 16 0.3338 -0.0152
-7 3 17 -0.5488 -0.0093
-7 4 1 1.8051 0.2181
-7 4 2 -2.5303 -0.2163
-7 4 3 2.3758 0.1028
-7 4 4 -1.2963 0.0193
-7 4 5 0.0285 -0.0664
-7 4 6 0.7436 0.0429
-7 4 7 -1.0551 -0.0083
-7 4 8 1.3230 0.0027
-7 4 9 -1.6105 -0.0161
-7 4 10 1.5597 0.0180
-7 4 11 -1.0008 0.0030
-7 4 12 0.2827 -0.0284
-7 4 13 0.1503 0.0309
-7 4 14 -0.2887 -0.0062
-7 4 15 0.4304 -0.0176
-7 4 16 -0.6449 0.0106
-7 4 17 0.6749 0.0197
-7 5 1 -2.9514 -0.1897
-7 5 2 3.0140 0.2467
-7 5 3 -2.0494 -0.1710
-7 5 4 0.4986 0.0415
-7 5 5 0.8059 0.0426
-7 5 6 -1.4413 -0.0507
-7 5 7 1.6003 0.0237
-7 5 8 -1.5854 -0.0099
-7 5 9 1.3985 0.0176
-7 5 10 -0.9219 -0.0226
-7 5 11 0.2742 0.0070
-7 5 12 0.2439 0.0166
-7 5 13 -0.5068 -0.0205
-7 5 14 0.6588 -0.0000
-7 5 15 -0.8082 0.0157
-7 5 16 0.8201 -0.0006
-7 5 17 -0.5567 -0.0294
-7 6 1 2.4921 0.1367
-7 6 2 -1.8222 -0.2399
-7 6 3 0.4873 0.2055
-7 6 4 0.8966 -0.0844
-7 6 5 -1.7483 -0.0204
-7 6 6 1.9538 0.0530
-7 6 7 -1.7417 -0.0341
-7 6 8 1.3207 0.0137
-7 6 9 -0.7684 -0.0149
-7 6 10 0.1622 0.0229
-7 6 11 0.3625 -0.0161
-7 6 12 -0.7169 -0.0019
-7 6 13 0.9230 0.0094
-7 6 14 -1.0133 -0.0005
-7 6 15 0.9284 -0.0034
-7 6 16 -0.6152 -0.0140
-7 7 1 -0.7017 -0.0648
-7 7 2 -0.3071 0.1968
-7 7 3 1.4181 -0.2065
-7 7 4 -2.1537 0.1126
-7 7 5 2.2941 -0.0056
-7 7 6 -1.9504 -0.0451
-7 7 7 1.3557 0.0381
-7 7 8 -0.6992 -0.0160
-7 7 9 0.1009 0.0119
-7 7 10 0.3875 -0.0221
-7 7 11 -0.7756 0.0235
-7 7 12 1.0685 -0.0087
-7 7 13 -1.2004 -0.0073
-7 7 14 1.0761 0.0134
-7 7 15 -0.6986 -0.0178
-7 7 16 0.2397 0.0290
-7 8 1 -1.0498 -0.0137
-7 8 2 1.8721 -0.1311
-7 8 3 -2.4213 0.1838
-7 8 4 2.4753 -0.1289
-7 8 5 -2.0761 0.0321
-7 8 6 1.4225 0.0317
-7 8 7 -0.7218 -0.0381
-7 8 8 0.1309 0.0167
-7 8 9 0.2906 -0.0079
-7 8 10 -0.6068 0.0190
-7 8 11 0.8975 -0.0260
-7 8 12 -1.1093 0.0117
-7 8 13 1.0886 0.0132
-7 8 14 -0.7843 -0.0296
-7 8 15 0.3527 0.0341
-7 9 1 1.7135 0.0826
-7 9 2 -2.0801 0.0604
-7 9 3 2.1353 -0.1470
-7 9 4 -1.8519 0.1313
-7 9 5 1.3438 -0.0510
-7 9 6 -0.7524 -0.0187
-7 9 7 0.2116 0.0341
-7 9 8 0.1668 -0.0131
-7 9 9 -0.3763 0.0005
-7 9 10 0.5243 -0.0115
-7 9 11 -0.6781 0.0216
-7 9 12 0.7559 -0.0079
-7 9 13 -0.6483 -0.0198
-7 9 14 0.3932 0.0365
-7 10 1 -1.3644 -0.1289
-7 10 2 1.3671 0.0024
-7 10 3 -1.2306 0.1025
-7 10 4 0.9818 -0.1191
-7 10 5 -0.6480 0.0596
-7 10 6 0.2548 0.0067
-7 10 7 0.0997 -0.0256
-7 10 8 -0.2859 0.0061
-7 10 9 0.2949 0.0070
-7 10 10 -0.2554 0.0040
-7 10 11 0.2653 -0.0151
-7 10 12 -0.2926 0.0034
-7 10 13 0.2680 0.0200
-7 10 14 -0.1912 -0.0295
-7 11 1 0.7495 0.1499
-7 11 2 -0.6532 -0.0526
-7 11 3 0.5726 -0.0544
-7 11 4 -0.4684 0.0947
-7 11 5 0.2580 -0.0591
-7 11 6 0.0551 0.0046
-7 11 7 -0.3038 0.0141
-7 11 8 0.3173 -0.0006
-7 11 9 -0.1347 -0.0068
-7 11 10 -0.0320 -0.0063
-7 11 11 0.0372 0.0176
-7 11 12 0.0750 -0.0091
-7 11 13 -0.1674 -0.0075
-7 12 1 -0.4334 -0.1507
-7 12 2 0.4255 0.0899
-7 12 3 -0.4416 0.0055
-7 12 4 0.3603 -0.0610
-7 12 5 -0.1035 0.0518
-7 12 6 -0.2162 -0.0170
-7 12 7 0.3547 0.0010
-7 12 8 -0.2046 -0.0035
-7 12 9 -0.0635 -0.0017
-7 12 10 0.1860 0.0203
-7 12 11 -0.0843 -0.0327
-7 12 12 -0.0937 0.0272
-7 13 1 0.4195 0.1345
-7 13 2 -0.5074 -0.1127
-7 13 3 0.5273 0.0394
-7 13 4 -0.3601 0.0232
-7 13 5 0.0442 -0.0414
-7 13 6 0.2057 0.0315
-7 13 7 -0.2008 -0.0207
-7 13 8 -0.0073 0.0110
-7 13 9 0.1788 0.0083
-7 13 10 -0.1528 -0.0321
-7 14 1 -0.3748 -0.1044
-7 14 2 0.4684 0.1208
-7 14 3 -0.4269 -0.0763
-7 14 4 0.2180 0.0135
-7 14 5 0.0200 0.0285
-7 14 6 -0.1078 -0.0429
-7 14 7 0.0170 0.0391
-7 14 8 0.1037 -0.0222
-7 14 9 -0.1091 -0.0034
-7 15 1 0.1206 0.0737
-7 15 2 -0.1603 -0.1223
-7 15 3 0.0817 0.1046
-7 15 4 0.0556 -0.0454
-7 15 5 -0.1187 -0.0120
-7 15 6 0.0618 0.0435
-7 15 7 0.0239 -0.0472
-7 16 1 0.1444 -0.0595
-7 16 2 -0.1551 0.1240
-7 16 3 0.2193 -0.1200
-7 16 4 -0.2390 0.0648
-7 16 5 0.1575 -0.0031
-7 17 1 -0.1614 0.0605
-7 17 2 0.2003 -0.1165
-6 -12 3 0.3954 -0.0936
-6 -12 4 -0.4728 0.0700
-6 -12 5 0.4609 -0.0051
-6 -12 6 -0.3988 -0.0374
-6 -12 7 0.3502 0.0238
-6 -12 8 -0.3037 0.0103
-6 -12 9 0.2146 -0.0100
-6 -12 10 -0.1386 -0.0245
-6 -12 11 0.1896 0.0418
-6 -11 1 -0.1847 -0.0575
-6 -11 2 0.3592 -0.0295
-6 -11 3 -0.5172 0.1057
-6 -11 4 0.6183 -0.1091
-6 -11 5 -0.6606 0.0472
-6 -11 6 0.6793 0.0097
-6 -11 7 -0.6729 -0.0126
-6 -11 8 0.5820 -0.0122
-6 -11 9 -0.4085 0.0116
-6 -11 10 0.2831 0.0177
-6 -11 11 -0.2983 -0.0311
-6 -11 12 0.3331 0.0056
-6 -11 13 -0.2033 0.0292
-6 -10 1 0.2799 0.1442
-6 -10 2 -0.4907 -0.0530
-6 -10 3 0.6785 -0.0608
-6 -10 4 -0.8125 0.1057
-6 -10 5 0.9111 -0.0635
-6 -10 6 -0.9872 0.0026
-6 -10 7 0.9784 0.0120
-6 -10 8 -0.8078 0.0100
-6 -10 9 0.5270 -0.0187
-6 -10 10 -0.2946 -0.0006
-6 -10 11 0.1595 0.0173
-6 -10 12 0.0093 -0.0079
-6 -10 13 -0.2801 -0.0141
-6 -10 14 0.4773 0.0238
-6 -9 1 -0.5737 -0.2180
-6 -9 2 0.8608 0.1425
-6 -9 3 -1.0638 -0.0065
-6 -9 4 1.1683 -0.0764
-6 -9 5 -1.2350 0.0620
-6 -9 6 1.2721 -0.0080
-6 -9 7 -1.1835 -0.0120
-6 -9 8 0.8971 -0.0083
-6 -9 9 -0.4997 0.0253
-6 -9 10 0.1475 -0.0138
-6 -9 11 0.1283 -0.0083
-6 -9 12 -0.3941 0.0137
-6 -9 13 0.5962 0.0015
-6 -9 14 -0.5572 -0.0197
-6 -9 15 0.2548 0.0236
-6 -8 1 1.1730 0.2358
-6 -8 2 -1.5398 -0.1921
-6 -8 3 1.6926 0.0587
-6 -8 4 -1.6929 0.0481
-6 -8 5 1.6593 -0.0636
-6 -8 6 -1.5817 0.0233
-6 -8 7 1.3404 0.0033
-6 -8 8 -0.8956 0.0062
-6 -8 9 0.3787 -0.0234
-6 -8 10 0.0514 0.0191
-6 -8 11 -0.3542 0.0026
-6 -8 12 0.5281 -0.0159
-6 -8 13 -0.4872 0.0044
-6 -8 14 0.1858 0.0202
-6 -8 15 0.1841 -0.0314
-6 -8 16 -0.3221 0.0178
-6 -7 1 -2.0223 -0.1960
-6 -7 2 2.3268 0.2017
-6 -7 3 -2.3419 -0.0987
-6 -7 4 2.2400 -0.0163
-6 -7 5 -2.1232 0.0625
-6 -7 6 1.9057 -0.0410
-6 -7 7 -1.4688 0.0071
-6 -7 8 0.8584 -0.0011
-6 -7 9 -0.2642 0.0167
-6 -7 10 -0.1676 -0.0232
-6 -7 11 0.4083 0.0065
-6 -7 12 -0.4332 0.0144
-6 -7 13 0.1925 -0.0122
-6 -7 14 0.2130 -0.0133
-6 -7 15 -0.4772 0.0330
-6 -7 16 0.3838 -0.0248
-6 -7 17 -0.0746 0.0007
-6 -6 1 2.7006 0.1296
-6 -6 2 -2.7903 -0.2001
-6 -6 3 2.6907 0.1482
-6 -6 4 -2.5749 -0.0358
-6 -6 5 2.4038 -0.0429
-6 -6 6 -2.0212 0.0482
-6 -6 7 1.3977 -0.0148
-6 -6 8 -0.7044 -0.0011
-6 -6 9 0.1473 -0.0160
-6 -6 10 0.2031 0.0345
-6 -6 11 -0.3681 -0.0227
-6 -6 12 0.3183 -0.0084
-6 -6 13 -0.0258 0.0204
-6 -6 14 -0.3449 0.0016
-6 -6 15 0.4892 -0.0301
-6 -6 16 -0.3073 0.0323
-6 -6 17 0.0441 -0.0114
-6 -5 1 -2.7540 -0.0637
-6 -5 2 2.7479 0.1992
-6 -5 3 -2.7128 -0.2039
-6 -5 4 2.6373 0.0995
-6 -5 5 -2.3393 0.0111
-6 -5 6 1.7301 -0.0493
-6 -5 7 -0.9600 0.0253
-6 -5 8 0.2938 -0.0030
-6 -5 9 0.1210 0.0181
-6 -5 10 -0.3246 -0.0441
-6 -5 11 0.3878 0.0384
-6 -5 12 -0.2717 -0.0028
-6 -5 13 -0.0540 -0.0206
-6 -5 14 0.4151 0.0063
-6 -5 15 -0.5403 0.0235
-6 -5 16 0.3933 -0.0315
-6 -5 17 -0.2233 0.0146
-6 -4 2 -2.6879 -0.1792
-6 -4 3 2.8349 0.2350
-6 -4 4 -2.6876 -0.1464
-6 -4 5 2.1033 0.0142
-6 -4 6 -1.1980 0.0529
-6 -4 7 0.2882 -0.0376
-6 -4 8 0.3346 0.0045
-6 -4 9 -0.5879 -0.0089
-6 -4 10 0.5850 0.0382
-6 -4 11 -0.4392 -0.0448
-6 -4 12 0.1380 0.0155
-6 -4 13 0.3191 0.0143
-6 -4 14 -0.7389 -0.0125
-6 -4 15 0.8644 -0.0091
-6 -4 16 -0.6875 0.0166
-6 -4 17 0.4639 -0.0038
-6 -4 18 -0.3804 -0.0039
-6 -3 1 -2.6830 0.0834
-6 -3 2 3.2678 0.1210
-6 -3 3 -3.4394 -0.2221
-6 -3 4 3.0100 0.1637
-6 -3 5 -2.0375 -0.0304
-6 -3 6 0.8195 -0.0527
-6 -3 7 0.2495 0.0428
-6 -3 8 -0.8598 0.0018
-6 -3 9 0.9418 -0.0095
-6 -3 10 -0.6650 -0.0229
-6 -3 11 0.2295 0.0443
-6 -3 12 0.3004 -0.0252
-6 -3 13 -0.8765 -0.0091
-6 -3 14 1.2876 0.0203
-6 -3 15 -1.2942 -0.0081
-6 -3 16 0.9337 0.0003
-6 -3 17 -0.5175 -0.0070
-6 -3 18 0.2935 0.0096
-6 -2 1 3.7430 -0.1643
-6 -2 2 -4.3950 -0.0385
-6 -2 3 4.3175 0.1771
-6 -2 4 -3.5065 -0.1619
-6 -2 5 2.1835 0.0481
-6 -2 6 -0.7257 0.0393
-6 -2 7 -0.4211 -0.0380
-6 -2 8 0.9156 -0.0068
-6 -2 9 -0.7405 0.0193
-6 -2 10 0.1937 0.0136
-6 -2 11 0.4213 -0.0421
-6 -2 12 -1.0106 0.0286
-6 -2 13 1.5286 0.0072
-6 -2 14 -1.7750 -0.0245
-6 -2 15 1.5551 0.0155
-6 -2 16 -0.9778 -0.0044
-6 -2 17 0.4047 0.0040
-6 -2 18 -0.0991 -0.0028
-6 -1 3 -4.8096 -0.1179
-6 -1 4 3.6557 0.1473
-6 -1 5 -2.0858 -0.0673
-6 -1 6 0.5761 -0.0154
-6 -1 7 0.3722 0.0286
-6 -1 8 -0.5132 0.0035
-6 -1 9 0.0397 -0.0159
-6 -1 10 0.6148 -0.0099
-6 -1 11 -1.1778 0.0346
-6 -1 12 1.6367 -0.0247
-6 -1 13 -1.9618 -0.0050
-6 -1 14 1.9641 0.0198
-6 -1 15 -1.5392 -0.0124
-6 -1 16 0.8861 0.0017
-6 -1 17 -0.3376 0.0018
-6 -1 18 0.0521 -0.0054
-6 0 1 4.9949 -0.2286
-6 0 2 -5.0602 0.1081
-6 0 4 -2.8014 -0.1125
-6 0 5 1.1460 0.0766
-6 0 6 0.0648 -0.0094
-6 0 7 -0.4580 -0.0170
-6 0 8 0.1376 0.0013
-6 0 9 0.4714 0.0112
-6 0 10 -1.0256 0.0020
-6 0 11 1.4688 -0.0199
-6 0 12 -1.8303 0.0184
-6 0 13 1.9789 -0.0025
-6 0 14 -1.7481 -0.0083
-6 0 15 1.2222 0.0097
-6 0 16 -0.6986 -0.0091
-6 0 17 0.3668 0.0074
-6 0 18 -0.1828 -0.0009
-6 1 1 -3.9812 0.2202
-6 1 2 3.6422 -0.1718
-6 1 3 -2.4059 0.0438
-6 1 4 0.7036 0.0573
-6 1 5 0.6523 -0.0731
-6 1 6 -1.1172 0.0328
-6 1 7 0.8066 0.0000
-6 1 8 -0.2342 0.0001
-6 1 9 -0.2525 -0.0111
-6 1 10 0.6930 0.0082
-6 1 11 -1.2015 0.0062
-6 1 12 1.6092 -0.0163
-6 1 13 -1.5998 0.0150
-6 1 14 1.1574 -0.0041
-6 1 15 -0.6515 -0.0126
-6 1 16 0.4050 0.0263
-6 1 17 -0.3617 -0.0258
-6 1 18 0.2902 0.0127
-6 2 2 -1.3300 0.2226
-6 2 3 -0.3257 -0.1281
-6 2 4 1.8403 0.0020
-6 2 5 -2.3635 0.0651
-6 2 6 1.8918 -0.0576
-6 2 7 -1.1405 0.0232
-6 2 8 0.6730 -0.0066
-6 2 9 -0.3778 0.0106
-6 2 10 -0.1412 -0.0138
-6 2 11 0.8597 0.0034
-6 2 12 -1.2719 0.0145
-6 2 13 1.0425 -0.0240
-6 2 14 -0.4693 0.0120
-6 2 15 0.1179 0.0170
-6 2 16 -0.1539 -0.0384
-6 2 17 0.2752 0.0317
-6 2 18 -0.2219 -0.0079
-6 3 1 -0.5350 0.1537
-6 3 2 -0.8874 -0.2437
-6 3 3 2.5155 0.1894
-6 3 4 -3.3060 -0.0526
-6 3 5 2.8731 -0.0561
-6 3 6 -1.8717 0.0801
-6 3 7 1.1871 -0.0468
-6 3 8 -0.9706 0.0136
-6 3 9 0.6812 -0.0086
-6 3 10 0.0347 0.0180
-6 3 11 -0.8093 -0.0158
-6 3 12 1.0229 -0.0049
-6 3 13 -0.6084 0.0231
-6 3 14 0.1151 -0.0134
-6 3 15 -0.0014 -0.0190
-6 3 16 0.1505 0.0372
-6 3 17 -0.1920 -0.0173
-6 4 1 -0.4574 -0.0900
-6 4 2 1.8752 0.2322
-6 4 3 -2.9645 -0.2236
-6 4 4 3.0267 0.0936
-6 4 5 -2.2504 0.0407
-6 4 6 1.4466 -0.0909
-6 4 7 -1.1005 0.0621
-6 4 8 0.9363 -0.0189
-6 4 9 -0.4552 0.0094
-6 4 10 -0.3289 -0.0266
-6 4 11 0.8913 0.0326
-6 4 12 -0.8709 -0.0097
-6 4 13 0.5042 -0.0165
-6 4 14 -0.2753 0.0117
-6 4 15 0.3088 0.0170
-6 4 16 -0.3323 -0.0250
-6 4 17 0.1574 -0.0080
-6 5 1 0.5958 0.0186
-6 5 2 -1.5665 -0.1934
-6 5 3 2.1203 0.2292
-6 5 4 -2.0422 -0.1224
-6 5 5 1.6495 -0.0172
-6 5 6 -1.3359 0.0835
-6 5 7 1.1167 -0.0638
-6 5 8 -0.7312 0.0217
-6 5 9 0.0855 -0.0139
-6 5 10 0.5620 0.0366
-6 5 11 -0.8822 -0.0459
-6 5 12 0.8463 0.0210
-6 5 13 -0.7150 0.0094
-6 5 14 0.6757 -0.0091
-6 5 15 -0.6345 -0.0112
-6 5 16 0.4359 0.0074
-6 6 1 -0.5546 0.0528
-6 6 2 1.0834 0.1302
-6 6 3 -1.4361 -0.2029
-6 6 4 1.5885 0.1334
-6 6 5 -1.5866 -0.0110
-6 6 6 1.4037 -0.0594
-6 6 7 -0.9917 0.0526
-6 6 8 0.4068 -0.0208
-6 6 9 0.1939 0.0174
-6 6 10 -0.6597 -0.0411
-6 6 11 0.9267 0.0518
-6 6 12 -1.0243 -0.0299
-6 6 13 1.0121 0.0010
-6 6 14 -0.9007 0.0042
-6 6 15 0.6683 0.0034
-6 6 16 -0.3686 0.0092
-6 7 1 0.9137 -0.1147
-6 7 2 -1.1300 -0.0546
-6 7 3 1.3095 0.1538
-6 7 4 -1.4051 -0.1296
-6 7 5 1.2826 0.0399
-6 7 6 -0.8858 0.0259
-6 7 7 0.3553 -0.0337
-6 7 8 0.1241 0.0156
-6 7 9 -0.5199 -0.0154
-6 7 10 0.8846 0.0376
-6 7 11 -1.1708 -0.0516
-6 7 12 1.2519 0.0378
-6 7 13 -1.0923 -0.0121
-6 7 14 0.7921 -0.0017
-6 7 15 -0.4831 0.0066
-6 8 1 -1.2786 0.1515
-6 8 2 1.1142 -0.0126
-6 8 3 -0.9000 -0.0985
-6 8 4 0.6292 0.1166
-6 8 5 -0.2371 -0.0644
-6 8 6 -0.2008 0.0075
-6 8 7 0.5144 0.0130
-6 8 8 -0.6937 -0.0071
-6 8 9 0.9014 0.0079
-6 8 10 -1.1782 -0.0270
-6 8 11 1.3242 0.0435
-6 8 12 -1.1699 -0.0359
-6 8 13 0.8145 0.0109
-6 8 14 -0.4866 0.0102
-6 8 15 0.2847 -0.0196
-6 9 1 0.9680 -0.1597
-6 9 2 -0.4583 0.0657
-6 9 3 -0.0149 0.0416
-6 9 4 0.4037 -0.0937
-6 9 5 -0.7263 0.0789
-6 9 6 0.9199 -0.0354
-6 9 7 -0.9493 0.0067
-6 9 8 0.9477 -0.0026
-6 9 9 -1.0504 0.0012
-6 9 10 1.1526 0.0130
-6 9 11 -1.0331 -0.0270
-6 9 12 0.6909 0.0210
-6 9 13 -0.3638 0.0024
-6 9 14 0.2103 -0.0231
-6 10 1 -0.2047 0.1559
-6 10 2 -0.2680 -0.1138
-6 10 3 0.5486 0.0191
-6 10 4 -0.6923 0.0617
-6 10 5 0.7935 -0.0843
-6 10 6 -0.8399 0.0579
-6 10 7 0.8206 -0.0251
-6 10 8 -0.8066 0.0123
-6 10 9 0.8112 -0.0097
-6 10 10 -0.7146 0.0006
-6 10 11 0.4571 0.0103
-6 10 12 -0.1863 -0.0083
-6 10 13 0.0761 -0.0066
-6 11 1 -0.2020 -0.1507
-6 11 2 0.3305 0.1543
-6 11 3 -0.3002 -0.0726
-6 11 4 0.2961 -0.0295
-6 11 5 -0.3978 0.0822
-6 11 6 0.5078 -0.0726
-6 11 7 -0.5321 0.0409
-6 11 8 0.4805 -0.0240
-6 11 9 -0.3747 0.0202
-6 11 10 0.2110 -0.0120
-6 11 11 -0.0483 -0.0025
-6 11 12 -0.0072 0.0118
-6 12 1 0.0523 0.1331
-6 12 2 0.0127 -0.1684
-6 12 3 -0.0525 0.1043
-6 12 4 -0.0517 0.0001
-6 12 5 0.2323 -0.0663
-6 12 6 -0.3223 0.0712
-6 12 7 0.2628 -0.0497
-6 12 8 -0.1296 0.0367
-6 12 9 0.0061 -0.0320
-6 12 10 0.0684 0.0195
-6 12 11 -0.0657 0.0030
-6 13 1 0.1881 -0.0911
-6 13 2 -0.1654 0.1482
-6 13 3 0.0690 -0.1135
-6 13 4 0.0623 0.0302
-6 13 5 -0.1221 0.0338
-6 13 6 0.0593 -0.0532
-6 13 7 0.0607 0.0488
-6 13 8 -0.1468 -0.0431
-6 13 9 0.1730 0.0358
-6 13 10 -0.1510 -0.0192
-6 14 1 -0.2625 0.0334
-6 14 2 0.1644 -0.1062
-6 14 3 -0.1104 0.1077
-6 14 4 0.1452 -0.0560
-6 14 5 -0.2331 -0.0004
-6 14 6 0.2863 0.0325
-6 14 7 -0.2580 -0.0416
-6 14 8 0.1938 0.0375
-6 14 9 -0.1600 -0.0261
-6 15 1 0.2871 0.0201
-6 15 2 -0.2531 0.0606
-6 15 3 0.3256 -0.0907
-6 15 4 -0.4350 0.0645
-6 15 5 0.4444 -0.0154
-6 15 6 -0.3031 -0.0218
-6 15 7 0.1132 0.0333
-6 16 1 -0.2551 -0.0527
-6 16 2 0.2475 -0.0260
-6 16 3 -0.3044 0.0682
-6 16 4 0.3193 -0.0559
-6 16 5 -0.2034 0.0151
-6 17 1 0.0575 0.0548
-6 17 2 0.0138 0.0109
-5 -13 3 -0.5426 -0.0433
-5 -13 4 0.5679 0.0512
-5 -13 5 -0.4585 -0.0280
-5 -13 6 0.3327 -0.0027
-5 -13 7 -0.2713 0.0169
-5 -13 8 0.2490 -0.0184
-5 -13 9 -0.2236 0.0265
-5 -13 10 0.1949 -0.0415
-5 -12 1 0.3005 -0.0927
-5 -12 2 -0.5525 0.0531
-5 -12 3 0.6913 0.0186
-5 -12 4 -0.6558 -0.0667
-5 -12 5 0.5339 0.0583
-5 -12 6 -0.4647 -0.0162
-5 -12 7 0.4839 -0.0121
-5 -12 8 -0.5201 0.0104
-5 -12 9 0.5067 -0.0022
-5 -12 10 -0.4327 0.0084
-5 -12 11 0.3195 -0.0195
-5 -12 12 -0.2192 0.0187
-5 -11 1 -0.2536 0.1632
-5 -11 2 0.5828 -0.1297
-5 -11 3 -0.7666 0.0308
-5 -11 4 0.8039 0.0556
-5 -11 5 -0.7838 -0.0689
-5 -11 6 0.7839 0.0255
-5 -11 7 -0.7940 0.0105
-5 -11 8 0.7542 -0.0056
-5 -11 9 -0.6319 -0.0149
-5 -11 10 0.4459 0.0143
-5 -11 11 -0.2632 0.0086
-5 -11 12 0.1829 -0.0297
-5 -11 13 -0.2468 0.0352
-5 -11 14 0.3490 -0.0308
-5 -10 1 0.4796 -0.1736
-5 -10 2 -0.8689 0.1706
-5 -10 3 1.1252 -0.0727
-5 -10 4 -1.2419 -0.0356
-5 -10 5 1.2413 0.0704
-5 -10 6 -1.1542 -0.0327
-5 -10 7 1.0017 -0.0087
-5 -10 8 -0.7917 0.0069
-5 -10 9 0.5279 0.0186
-5 -10 10 -0.2405 -0.0241
-5 -10 11 0.0208 -0.0011
-5 -10 12 0.0256 0.0307
-5 -10 13 0.0855 -0.0387
-5 -10 14 -0.1843 0.0241
-5 -10 15 0.1338 -0.0073
-5 -9 1 -1.1907 0.1339
-5 -9 2 1.5873 -0.1816
-5 -9 3 -1.8200 0.1090
-5 -9 4 1.8313 0.0085
-5 -9 5 -1.6136 -0.0682
-5 -9 6 1.2571 0.0467
-5 -9 7 -0.8845 -0.0040
-5 -9 8 0.5481 -0.0029
-5 -9 9 -0.2239 -0.0206
-5 -9 10 -0.0821 0.0330
-5 -9 11 0.2705 -0.0142
-5 -9 12 -0.2578 -0.0157
-5 -9 13 0.1296 0.0251
-5 -9 14 -0.0738 -0.0077
-5 -9 15 0.1352 -0.0114
-5 -9 16 -0.1614 0.0053
-5 -8 1 2.1716 -0.0904
-5 -8 2 -2.5051 0.1915
-5 -8 3 2.5649 -0.1529
-5 -8 4 -2.2572 0.0312
-5 -8 5 1.6444 0.0584
-5 -8 6 -0.9672 -0.0637
-5 -8 7 0.4399 0.0257
-5 -8 8 -0.0790 -0.0077
-5 -8 9 -0.2158 0.0246
-5 -8 10 0.4547 -0.0438
-5 -8 11 -0.5261 0.0347
-5 -8 12 0.3978 -0.0046
-5 -8 13 -0.2399 -0.0139
-5 -8 14 0.2314 0.0037
-5 -8 15 -0.3018 0.0154
-5 -8 16 0.2302 -0.0127
-5 -7 1 -3.1549 0.0521
-5 -7 2 3.3439 -0.1923
-5 -7 4 2.3922 -0.0761
-5 -7 5 -1.3842 -0.0370
-5 -7 7 0.0532 -0.0404
-5 -7 8 -0.3507 0.0112
-5 -7 9 0.5746 -0.0197
-5 -7 10 -0.7186 0.0455
-5 -7 11 0.6603 -0.0476
-5 -7 12 -0.4360 0.0172
-5 -7 13 0.2836 0.0132
-5 -7 14 -0.3385 -0.0125
-5 -7 15 0.4232 -0.0102
-5 -7 16 -0.2895 0.0201
-5 -7 17 -0.0133 -0.0028
-5 -6 1 3.9645 0.0112
-5 -6 2 -3.9442 0.1531
-5 -6 4 -2.2562 0.1139
-5 -6 5 0.9868 0.0042
-5 -6 6 -0.0763 -0.0599
-5 -6 7 -0.3342 0.0397
-5 -6 8 0.4847 -0.0025
-5 -6 9 -0.6089 0.0023
-5 -6 10 0.6804 -0.0328
-5 -6 11 -0.5798 0.0463
-5 -6 12 0.3836 -0.0195
-5 -6 13 -0.3241 -0.0182
-5 -6 14 0.4584 0.0249
-5 -6 15 -0.5495 0.0003
-5 -6 16 0.3847 -0.0200
-5 -6 17 -0.0825 0.0086
-5 -5 1 -4.4156 -0.1076
-5 -5 2 4.1995 -0.0719
-5 -5 3 -3.3011 0.1732
-5 -5 4 1.8556 -0.1393
-5 -5 5 -0.4720 0.0333
-5 -5 6 -0.3147 0.0393
-5 -5 7 0.4940 -0.0344
-5 -5 8 -0.4303 -0.0044
-5 -5 9 0.4023 0.0131
-5 -5 10 -0.3984 0.0167
-5 -5 11 0.3161 -0.0387
-5 -5 12 -0.2142 0.0185
-5 -5 13 0.2548 0.0218
-5 -5 14 -0.4358 -0.0359
-5 -5 15 0.5378 0.0143
-5 -5 16 -0.4088 0.0086
-5 -5 17 0.1775 -0.0029
-5 -5 18 -0.0754 -0.0202
-5 -4 1 4.5250 0.2029
-5 -4 2 -4.1902 -0.0233
-5 -4 3 3.0136 -0.1270
-5 -4 4 -1.3348 0.1486
-5 -4 6 0.7634 -0.0186
-5 -4 7 -0.7533 0.0336
-5 -4 8 0.4760 -0.0007
-5 -4 9 -0.2525 -0.0153
-5 -4 10 0.1287 -0.0086
-5 -4 11 -0.0174 0.0342
-5 -4 12 -0.0772 -0.0212
-5 -4 13 0.0455 -0.0186
-5 -4 14 0.1341 0.0403
-5 -4 15 -0.3064 -0.0256
-5 -4 16 0.3162 0.0012
-5 -4 17 -0.1962 0.0021
-5 -4 18 0.0988 0.0115
-5 -3 1 -4.6757 -0.2650
-5 -3 2 4.2689 0.1131
-5 -3 4 1.0901 -0.1368
-5 -3 6 -1.0285 -0.0048
-5 -3 7 0.9427 -0.0279
-5 -3 8 -0.5277 0.0061
-5 -3 9 0.1603 0.0133
-5 -3 10 0.0572 0.0039
-5 -3 11 -0.2340 -0.0313
-5 -3 12 0.4163 0.0268
-5 -3 13 -0.4682 0.0080
-5 -3 14 0.2757 -0.0339
-5 -3 15 0.0413 0.0266
-5 -3 16 -0.2330 -0.0038
-5 -3 17 0.1893 -0.0058
-5 -3 18 -0.0239 0.0001
-5 -2 2 -4.7062 -0.1931
-5 -2 4 -1.3329 0.1047
-5 -2 5 -0.1550 -0.1025
-5 -2 6 0.8033 0.0355
-5 -2 7 -0.6766 0.0072
-5 -2 9 0.1541 -0.0182
-5 -2 10 -0.3350 0.0057
-5 -2 11 0.5017 0.0233
-5 -2 12 -0.7118 -0.0303
-5 -2 13 0.7632 0.0064
-5 -2 14 -0.4893 0.0197
-5 -2 15 0.0427 -0.0233
-5 -2 16 0.2429 0.0113
-5 -2 17 -0.2052 -0.0037
-5 -2 18 -0.0191 0.0042
-5 -1 3 -3.4357 -0.0898
-5 -1 4 1.4659 -0.0592
-5 -1 5 -0.0433 0.1045
-5 -1 6 -0.4463 -0.0652
-5 -1 9 -0.6877 0.0253
-5 -1 10 0.7992 -0.0177
-5 -1 11 -0.8699 -0.0108
-5 -1 12 0.9248 0.0294
-5 -1 13 -0.7901 -0.0199
-5 -1 14 0.4024 -0.0042
-5 -1 15 0.0326 0.0212
-5 -1 16 -0.2511 -0.0255
-5 -1 17 0.1917 0.0227
-5 -1 18 -0.0066 -0.0158
-5 0 2 -4.6140 -0.2727
-5 0 3 2.3485 0.1511
-5 0 4 -0.2844 0.0060
-5 0 5 -0.8487 -0.0909
-5 0 6 0.9117 0.0830
-5 0 7 -0.2769 -0.0397
-5 0 8 -0.5081 0.0198
-5 0 9 1.0678 -0.0266
-5 0 10 -1.3104 0.0266
-5 0 11 1.2759 -0.0035
-5 0 12 -0.9959 -0.0232
-5 0 13 0.5485 0.0281
-5 0 14 -0.1175 -0.0093
-5 0 15 -0.1290 -0.0157
-5 0 16 0.1767 0.0304
-5 0 17 -0.1194 -0.0282
-5 0 18 0.0374 0.0130
-5 1 1 -4.5104 -0.1746
-5 1 2 1.8665 0.2575
-5 1 3 0.9056 -0.1942
-5 1 4 -2.6932 0.0487
-5 1 5 3.1286 0.0660
-5 1 6 -2.5103 -0.0891
-5 1 7 1.3262 0.0520
-5 1 8 0.0074 -0.0220
-5 1 9 -1.1196 0.0248
-5 1 10 1.6644 -0.0331
-5 1 11 -1.4843 0.0184
-5 1 12 0.7990 0.0113
-5 1 13 -0.1071 -0.0279
-5 1 14 -0.2166 0.0184
-5 1 15 0.2024 0.0058
-5 1 16 -0.1124 -0.0233
-5 1 17 0.0823 0.0201
-5 1 18 -0.0577 -0.0010
-5 2 1 0.5600 0.0778
-5 2 2 2.9252 -0.2147
-5 2 3 -5.3985 0.2142
-5 2 4 6.1270 -0.0931
-5 2 5 -5.4834 -0.0381
-5 2 6 4.1318 0.0870
-5 2 7 -2.4034 -0.0598
-5 2 8 0.5014 0.0253
-5 2 9 1.0836 -0.0241
-5 2 10 -1.7288 0.0365
-5 2 11 1.2864 -0.0292
-5 2 12 -0.3349 0.0015
-5 2 13 -0.3337 0.0213
-5 2 14 0.4304 -0.0203
-5 2 15 -0.2544 -0.0011
-5 2 16 0.1539 0.0217
-5 2 17 -0.1449 -0.0213
-5 3 1 4.5373 0.0306
-5 3 2 -7.6072 0.1402
-5 3 3 8.6063 -0.1980
-5 3 4 -7.7572 0.1159
-5 3 5 6.1245 0.0106
-5 3 6 -4.3430 -0.0748
-5 3 7 2.3919 0.0616
-5 3 8 -0.3584 -0.0296
-5 3 9 -1.1302 0.0233
-5 3 10 1.4555 -0.0334
-5 3 11 -0.7653 0.0314
-5 3 12 -0.1050 -0.0106
-5 3 13 0.4739 -0.0114
-5 3 14 -0.3741 0.0137
-5 3 15 0.2234 0.0076
-5 3 16 -0.2021 -0.0332
-5 3 17 0.1827 0.0357
-5 4 1 -8.1700 -0.1465
-5 4 2 9.5508 -0.0362
-5 4 3 -8.6886 0.1465
-5 4 4 6.7008 -0.1180
-5 4 5 -4.7545 0.0166
-5 4 6 3.0734 0.0534
-5 4 7 -1.3790 -0.0577
-5 4 8 -0.1988 0.0337
-5 4 9 1.0721 -0.0222
-5 4 10 -0.9535 0.0270
-5 4 11 0.2968 -0.0305
-5 4 12 0.1744 0.0208
-5 4 13 -0.2037 -0.0042
-5 4 14 0.0740 -0.0001
-5 4 15 -0.0563 -0.0184
-5 4 16 0.0893 0.0425
-5 4 17 -0.0454 -0.0423
-5 5 1 8.5943 0.2422
-5 5 2 -8.1566 -0.0641
-5 5 3 6.2662 -0.0862
-5 5 4 -4.2283 0.1112
-5 5 5 2.7141 -0.0429
-5 5 6 -1.5260 -0.0274
-5 5 7 0.3904 0.0495
-5 5 8 0.4948 -0.0367
-5 5 9 -0.7831 0.0222
-5 5 10 0.5383 -0.0230
-5 5 11 -0.2189 0.0332
-5 5 12 0.1558 -0.0358
-5 5 13 -0.2541 0.0244
-5 5 14 0.2688 -0.0139
-5 5 15 -0.1855 0.0205
-5 5 16 0.1537 -0.0338
-5 6 1 -6.4564 -0.2802
-5 6 2 5.0858 0.1236
-5 6 3 -3.3017 0.0411
-5 6 4 1.9680 -0.1043
-5 6 5 -1.1677 0.0680
-5 6 6 0.5487 -0.0030
-5 6 7 0.0376 -0.0343
-5 6 8 -0.4384 0.0344
-5 6 9 0.5495 -0.0202
-5 6 10 -0.5097 0.0183
-5 6 11 0.5180 -0.0339
-5 6 12 -0.5896 0.0467
-5 6 13 0.5919 -0.0382
-5 6 14 -0.4783 0.0180
-5 6 15 0.3561 -0.0077
-5 6 16 -0.2957 0.0086
-5 7 1 3.5800 0.2614
-5 7 2 -2.0899 -0.1450
-5 7 3 0.8696 -0.0082
-5 7 4 -0.2721 0.0950
-5 7 5 0.0702 -0.0914
-5 7 6 0.0736 0.0377
-5 7 7 -0.2771 0.0118
-5 7 8 0.4950 -0.0260
-5 7 9 -0.6752 0.0136
-5 7 10 0.7980 -0.0079
-5 7 11 -0.8465 0.0260
-5 7 12 0.7995 -0.0463
-5 7 13 -0.6621 0.0400
-5 7 14 0.4868 -0.0111
-5 7 15 -0.3297 -0.0130
-5 8 1 -1.1059 -0.2227
-5 8 2 -0.2366 0.1570
-5 8 3 0.9942 -0.0283
-5 8 4 -1.1013 -0.0762
-5 8 5 0.8860 0.1065
-5 8 6 -0.6896 -0.0681
-5 8 7 0.6752 0.0102
-5 8 8 -0.8179 0.0158
-5 8 9 0.9668 -0.0050
-5 8 10 -0.9791 -0.0035
-5 8 11 0.8426 -0.0167
-5 8 12 -0.6476 0.0428
-5 8 13 0.4637 -0.0385
-5 8 14 -0.2923 0.0047
-5 9 1 -0.5944 0.1850
-5 9 2 1.6703 -0.1687
-5 9 3 -2.0571 0.0694
-5 9 5 -1.4211 -0.1057
-5 9 6 1.0934 0.0857
-5 9 7 -0.9966 -0.0283
-5 9 8 1.0288 -0.0029
-5 9 9 -0.9818 -0.0056
-5 9 10 0.7627 0.0122
-5 9 11 -0.4736 0.0114
-5 9 12 0.2541 -0.0405
-5 9 13 -0.1225 0.0378
-5 9 14 0.0165 -0.0053
-5 10 1 1.3040 -0.1355
-5 10 2 -1.9412 0.1647
-5 10 3 2.0043 -0.1026
-5 10 4 -1.6905 -0.0095
-5 10 5 1.3069 0.0908
-5 10 6 -1.0568 -0.0928
-5 10 7 0.9570 0.0466
-5 10 8 -0.8676 -0.0170
-5 10 9 0.6503 0.0219
-5 10 10 -0.3300 -0.0247
-5 10 11 0.0563 0.0011
-5 10 12 0.0788 0.0264
-5 10 13 -0.1111 -0.0274
-5 11 1 -1.2079 0.0631
-5 11 2 1.4397 -0.1351
-5 11 3 -1.3598 0.1169
-5 11 4 1.1370 -0.0205
-5 11 5 -0.9219 -0.0715
-5 11 6 0.7762 0.0929
-5 11 7 -0.6692 -0.0610
-5 11 8 0.5167 0.0359
-5 11 9 -0.2809 -0.0391
-5 11 10 0.0332 0.0431
-5 11 11 0.1190 -0.0269
-5 11 12 -0.1430 0.0041
-5 12 1 0.9672 0.0163
-5 12 2 -1.0162 0.0889
-5 12 3 0.9229 -0.1096
-5 12 4 -0.7674 0.0358
-5 12 5 0.6062 0.0519
-5 12 6 -0.4672 -0.0801
-5 12 7 0.3441 0.0576
-5 12 8 -0.2062 -0.0381
-5 12 9 0.0524 0.0440
-5 12 10 0.0643 -0.0539
-5 12 11 -0.0916 0.0473
-5 13 1 -0.8527 -0.0752
-5 13 2 0.7987 -0.0429
-5 13 3 -0.6200 0.0879
-5 13 4 0.4076 -0.0411
-5 13 5 -0.2348 -0.0261
-5 13 6 0.1218 0.0486
-5 13 7 -0.0403 -0.0329
-5 13 8 -0.0413 0.0221
-5 13 9 0.1080 -0.0317
-5 13 10 -0.1153 0.0439
-5 14 1 0.5050 0.1025
-5 14 2 -0.2960 0.0070
-5 14 3 0.0282 -0.0648
-5 14 4 0.1404 0.0488
-5 14 5 -0.1707 -0.0095
-5 14 6 0.1447 -0.0067
-5 14 7 -0.1538 0.0029
-5 14 8 0.2000 -0.0033
-5 15 1 0.1115 -0.1102
-5 15 2 -0.3699 0.0189
-5 15 3 0.5092 0.0477
-5 15 4 -0.4249 -0.0602
-5 15 5 0.2290 0.0432
-5 15 6 -0.1081 -0.0262
-5 15 7 0.1257 0.0151
-5 16 1 -0.4199 0.1116
-5 16 2 0.5257 -0.0362
-5 16 3 -0.4200 -0.0340
-5 16 4 0.1544 0.0625
-5 17 1 0.1961 -0.0990
-4 -14 5 0.0939 -0.0989
-4 -14 6 -0.1094 0.0462
-4 -14 7 0.0720 -0.0055
-4 -14 8 -0.0880 0.0128
-4 -13 1 0.0169 -0.1029
-4 -13 2 0.0248 0.0708
-4 -13 3 -0.1051 0.0087
-4 -13 4 0.1968 -0.0757
-4 -13 5 -0.2507 0.0801
-4 -13 6 0.2655 -0.0330
-4 -13 7 -0.3199 -0.0034
-4 -13 8 0.4480 -0.0122
-4 -13 9 -0.5051 0.0508
-4 -13 10 0.3091 -0.0507
-4 -13 11 0.0618 -0.0002
-4 -12 1 0.0909 0.1374
-4 -12 2 -0.2562 -0.1387
-4 -12 3 0.4033 0.0677
-4 -12 4 -0.4751 0.0184
-4 -12 5 0.4687 -0.0519
-4 -12 6 -0.4776 0.0235
-4 -12 7 0.5982 0.0109
-4 -12 8 -0.7539 -0.0019
-4 -12 9 0.7131 -0.0307
-4 -12 10 -0.3964 0.0307
-4 -12 11 0.0795 0.0111
-4 -12 12 -0.1077 -0.0425
-4 -12 13 0.4377 0.0230
-4 -11 1 -0.3242 -0.1220
-4 -11 2 0.6512 0.1677
-4 -11 3 -0.8497 -0.1169
-4 -11 4 0.8386 0.0147
-4 -11 5 -0.6907 0.0507
-4 -11 6 0.6029 -0.0391
-4 -11 7 -0.6796 -0.0042
-4 -11 8 0.7747 0.0155
-4 -11 9 -0.6675 0.0072
-4 -11 10 0.4112 -0.0183
-4 -11 11 -0.3460 -0.0000
-4 -11 12 0.6583 0.0156
-4 -11 13 -1.0697 -0.0007
-4 -11 14 1.1369 -0.0277
-4 -10 1 0.8746 0.0662
-4 -10 2 -1.2365 -0.1532
-4 -10 3 1.3353 0.1310
-4 -10 4 -1.0967 -0.0249
-4 -10 5 0.7059 -0.0622
-4 -10 6 -0.4631 0.0618
-4 -10 7 0.4684 -0.0087
-4 -10 8 -0.5289 -0.0199
-4 -10 9 0.4474 0.0015
-4 -10 10 -0.3220 0.0235
-4 -10 11 0.4097 -0.0219
-4 -10 12 -0.7148 0.0049
-4 -10 13 0.9128 0.0017
-4 -10 14 -0.7571 0.0066
-4 -10 15 0.3848 -0.0172
-4 -9 1 -1.4695 0.0090
-4 -9 2 1.6660 0.1158
-4 -9 3 -1.4862 -0.1350
-4 -9 4 0.9168 0.0447
-4 -9 5 -0.2848 0.0514
-4 -9 6 -0.0414 -0.0658
-4 -9 7 0.0133 0.0185
-4 -9 8 0.1118 0.0129
-4 -9 9 -0.1254 0.0037
-4 -9 10 0.0832 -0.0335
-4 -9 11 -0.1124 0.0355
-4 -9 12 0.1440 -0.0102
-4 -9 13 -0.0132 -0.0138
-4 -9 14 -0.2326 0.0145
-4 -9 15 0.3398 0.0065
-4 -8 1 1.6517 -0.0906
-4 -8 2 -1.6299 -0.0687
-4 -8 3 1.1432 0.1382
-4 -8 4 -0.2971 -0.0794
-4 -8 5 -0.4489 -0.0180
-4 -8 6 0.7333 0.0555
-4 -8 7 -0.6049 -0.0296
-4 -8 8 0.3696 0.0016
-4 -8 9 -0.2336 -0.0082
-4 -8 10 0.1987 0.0301
-4 -8 11 -0.2521 -0.0332
-4 -8 12 0.4623 0.0106
-4 -8 13 -0.7940 0.0164
-4 -8 14 0.9876 -0.0215
-4 -8 15 -0.8117 -0.0016
-4 -8 16 0.3692 0.0318
-4 -8 17 0.0183 -0.0417
-4 -7 1 -1.6207 0.1686
-4 -7 2 1.4350 0.0105
-4 -7 3 -0.7142 -0.1251
-4 -7 4 -0.2633 0.1046
-4 -7 5 0.9705 -0.0142
-4 -7 6 -1.1466 -0.0452
-4 -7 7 0.9398 0.0422
-4 -7 8 -0.6331 -0.0139
-4 -7 9 0.3772 0.0015
-4 -7 10 -0.2218 -0.0111
-4 -7 11 0.2636 0.0216
-4 -7 12 -0.5773 -0.0134
-4 -7 13 1.0001 -0.0104
-4 -7 14 -1.1792 0.0253
-4 -7 15 0.9507 -0.0119
-4 -7 16 -0.5406 -0.0186
-4 -7 17 0.2656 0.0347
-4 -6 1 1.9027 -0.2291
-4 -6 2 -1.4743 0.0580
-4 -6 3 0.5472 0.0860
-4 -6 4 0.4179 -0.1093
-4 -6 5 -0.9526 0.0423
-4 -6 6 0.9767 0.0263
-4 -6 7 -0.7071 -0.0425
-4 -6 8 0.3570 0.0163
-4 -6 9 -0.0266 0.0105
-4 -6 10 -0.1760 -0.0087
-4 -6 11 0.0755 -0.0126
-4 -6 12 0.3842 0.0203
-4 -6 13 -0.9485 0.0016
-4 -6 14 1.2263 -0.0291
-4 -6 15 -1.1056 0.0284
-4 -6 16 0.8501 -0.0009
-4 -6 17 -0.7169 -0.0178
-4 -5 1 -2.1894 0.2609
-4 -5 3 -0.3165 -0.0310
-4 -5 4 -0.4498 0.1046
-4 -5 5 0.6604 -0.0789
-4 -5 6 -0.4281 0.0136
-4 -5 7 0.0133 0.0238
-4 -5 8 0.3882 -0.0119
-4 -5 9 -0.6571 -0.0174
-4 -5 10 0.6637 0.0198
-4 -5 11 -0.2820 0.0086
-4 -5 12 -0.4362 -0.0288
-4 -5 13 1.1583 0.0115
-4 -5 14 -1.4998 0.0231
-4 -5 15 1.4004 -0.0336
-4 -5 16 -1.1474 0.0149
-4 -5 17 0.9880 -0.0013
-4 -5 18 -0.8666 0.0152
-4 -4 1 1.6294 -0.2635
-4 -4 2 -0.6090 0.1864
-4 -4 3 -0.2376 -0.0308
-4 -4 4 0.5584 -0.0911
-4 -4 5 -0.3286 0.1141
-4 -4 6 -0.2235 -0.0584
-4 -4 7 0.7864 -0.0010
-4 -4 8 -1.0961 0.0091
-4 -4 9 1.0315 0.0194
-4 -4 10 -0.6097 -0.0290
-4 -4 11 -0.0945 -0.0011
-4 -4 12 0.9344 0.0332
-4 -4 13 -1.6230 -0.0264
-4 -4 14 1.8633 -0.0084
-4 -4 15 -1.6310 0.0303
-4 -4 16 1.2092 -0.0263
-4 -4 17 -0.8779 0.0208
-4 -4 18 0.6707 -0.0294
-4 -3 3 0.2883 0.0983
-4 -3 4 -0.0404 0.0572
-4 -3 5 -0.5387 -0.1239
-4 -3 6 1.1938 0.0829
-4 -3 7 -1.5427 -0.0109
-4 -3 8 1.3066 -0.0098
-4 -3 9 -0.5845 -0.0213
-4 -3 10 -0.2597 0.0405
-4 -3 11 0.9867 -0.0120
-4 -3 12 -1.5836 -0.0297
-4 -3 13 2.0024 0.0352
-4 -3 14 -2.0586 -0.0044
-4 -3 15 1.6829 -0.0251
-4 -3 16 -1.0895 0.0338
-4 -3 17 0.5861 -0.0333
-4 -3 18 -0.3091 0.0335
-4 -2 1 0.4475 -0.1999
-4 -2 2 -0.7893 0.2583
-4 -2 3 1.3408 -0.1574
-4 -2 4 -1.9478 -0.0111
-4 -2 5 2.4991 0.1106
-4 -2 6 -2.7253 -0.0896
-4 -2 7 2.2331 0.0182
-4 -2 8 -0.9778 0.0088
-4 -2 9 -0.4787 0.0211
-4 -2 10 1.4667 -0.0454
-4 -2 11 -1.8659 0.0222
-4 -2 12 2.0239 0.0205
-4 -2 13 -2.1420 -0.0348
-4 -2 14 2.0555 0.0142
-4 -2 15 -1.6064 0.0123
-4 -2 16 0.9488 -0.0259
-4 -2 17 -0.3929 0.0297
-4 -2 18 0.1059 -0.0269
-4 -1 2 3.4731 -0.2451
-4 -1 3 -4.2854 0.1851
-4 -1 4 4.7472 -0.0241
-4 -1 5 -4.7804 -0.0944
-4 -1 6 4.1082 0.0962
-4 -1 7 -2.5121 -0.0329
-4 -1 8 0.3785 -0.0030
-4 -1 9 1.3865 -0.0143
-4 -1 10 -2.1913 0.0375
-4 -1 11 2.2665 -0.0261
-4 -1 12 -2.1802 -0.0069
-4 -1 13 2.1170 0.0267
-4 -1 14 -1.8716 -0.0231
-4 -1 15 1.3446 0.0084
-4 -1 16 -0.7369 0.0072
-4 -1 17 0.2963 -0.0186
-4 -1 18 -0.0885 0.0184
-4 0 1 5.1047 -0.0511
-4 0 2 -5.9065 0.1914
-4 0 3 6.2266 -0.1788
-4 0 4 -6.0532 0.0475
-4 0 5 5.3279 0.0751
-4 0 7 1.8426 0.0502
-4 0 8 0.2107 -0.0045
-4 0 9 -1.5747 0.0039
-4 0 10 2.1149 -0.0245
-4 0 11 -2.2236 0.0288
-4 0 12 2.1972 -0.0101
-4 0 13 -1.9619 -0.0138
-4 0 14 1.4318 0.0267
-4 0 15 -0.8045 -0.0217
-4 0 16 0.3576 0.0015
-4 0 17 -0.1532 0.0183
-4 0 18 0.0770 -0.0188
-4 1 1 -5.6404 -0.0461
-4 1 2 5.3987 -0.1107
-4 1 3 -4.8195 0.1541
-4 1 4 3.9539 -0.0730
-4 1 5 -2.8232 -0.0395
-4 1 6 1.5157 0.0870
-4 1 7 -0.2761 -0.0579
-4 1 8 -0.6344 0.0110
-4 1 9 1.2185 0.0024
-4 1 10 -1.7009 0.0154
-4 1 11 2.1151 -0.0313
-4 1 12 -2.1565 0.0239
-4 1 13 1.6204 0.0014
-4 1 14 -0.7927 -0.0231
-4 1 15 0.1780 0.0213
-4 1 16 0.0353 0.0040
-4 1 17 -0.0340 -0.0280
-4 2 1 2.3959 0.1443
-4 2 2 -1.1422 0.0158
-4 2 3 0.0496 -0.1150
-4 2 4 0.8645 0.0948
-4 2 5 -1.4731 -0.0057
-4 2 6 1.5796 -0.0580
-4 2 7 -1.2145 0.0548
-4 2 8 0.8051 -0.0184
-4 2 9 -0.8863 -0.0003
-4 2 10 1.5152 -0.0118
-4 2 11 -2.0867 0.0306
-4 2 12 1.9419 -0.0300
-4 2 13 -1.1109 0.0071
-4 2 14 0.2367 0.0172
-4 2 15 0.1882 -0.0176
-4 2 16 -0.2328 -0.0083
-4 2 17 0.1883 0.0321
-4 3 1 3.4723 -0.2247
-4 3 2 -4.7925 0.0817
-4 3 3 5.3299 0.0579
-4 3 4 -5.2262 -0.0984
-4 3 5 4.4575 0.0449
-4 3 6 -3.0731 0.0233
-4 3 7 1.5507 -0.0452
-4 3 8 -0.6563 0.0261
-4 3 9 0.7867 -0.0065
-4 3 10 -1.4927 0.0098
-4 3 11 1.8589 -0.0262
-4 3 12 -1.4294 0.0321
-4 3 13 0.5902 -0.0154
-4 3 14 0.0254 -0.0095
-4 3 15 -0.2457 0.0147
-4 3 16 0.3006 0.0070
-4 3 17 -0.3224 -0.0282
-4 4 1 -8.6817 0.2679
-4 4 2 8.8978 -0.1616
-4 4 3 -7.9085 0.0011
-4 4 4 6.2023 0.0925
-4 4 5 -4.1464 -0.0792
-4 4 6 2.1336 0.0141
-4 4 7 -0.6967 0.0298
-4 4 8 0.2423 -0.0295
-4 4 9 -0.6297 0.0099
-4 4 10 1.1676 -0.0035
-4 4 11 -1.2134 0.0179
-4 4 12 0.7489 -0.0329
-4 4 13 -0.2253 0.0264
-4 4 14 -0.0718 -0.0044
-4 4 15 0.2425 -0.0045
-4 4 16 -0.3980 -0.0107
-4 5 1 10.3560 -0.2724
-4 5 2 -9.0082 0.2067
-4 5 3 6.5383 -0.0402
-4 5 4 -3.8510 -0.0903
-4 5 5 1.6334 0.1086
-4 5 6 -0.2254 -0.0473
-4 5 7 -0.3283 -0.0136
-4 5 8 0.2152 0.0275
-4 5 9 0.1829 -0.0067
-4 5 10 -0.4454 -0.0082
-4 5 11 0.3964 -0.0056
-4 5 12 -0.1925 0.0312
-4 5 13 0.0348 -0.0382
-4 5 14 0.0982 0.0238
-4 5 15 -0.2962 -0.0134
-4 5 16 0.4463 0.0190
-4 6 1 -8.2192 0.2544
-4 6 2 5.9295 -0.2213
-4 6 3 -3.1222 0.0636
-4 6 4 0.8383 0.0800
-4 6 5 0.4045 -0.1164
-4 6 6 -0.7624 0.0625
-4 6 7 0.6964 0.0033
-4 6 8 -0.5336 -0.0238
-4 6 9 0.3803 0.0024
-4 6 10 -0.2646 0.0172
-4 6 11 0.1906 -0.0034
-4 6 12 -0.1327 -0.0303
-4 6 13 0.1052 0.0486
-4 6 14 -0.1694 -0.0405
-4 6 15 0.2892 0.0257
-4 7 1 4.3966 -0.2210
-4 7 2 -2.2772 0.2154
-4 7 3 0.3595 -0.0853
-4 7 4 0.6510 -0.0492
-4 7 5 -0.7862 0.0984
-4 7 6 0.6263 -0.0638
-4 7 7 -0.6209 0.0068
-4 7 8 0.7363 0.0170
-4 7 9 -0.7472 -0.0014
-4 7 10 0.6149 -0.0163
-4 7 11 -0.4568 0.0032
-4 7 12 0.3394 0.0309
-4 7 13 -0.2586 -0.0509
-4 7 14 0.2114 0.0421
-4 7 15 -0.1724 -0.0203
-4 8 1 -1.2367 0.1593
-4 8 2 -0.0676 -0.1826
-4 8 3 0.8053 0.0972
-4 8 4 -0.8081 0.0142
-4 8 5 0.5146 -0.0760
-4 8 6 -0.4591 0.0688
-4 8 7 0.6912 -0.0258
-4 8 8 -0.8682 -0.0038
-4 8 9 0.8000 0.0003
-4 8 10 -0.6335 0.0129
-4 8 11 0.5300 -0.0056
-4 8 12 -0.4471 -0.0183
-4 8 13 0.3064 0.0308
-4 8 14 -0.1567 -0.0198
-4 9 1 -0.4010 -0.0643
-4 9 2 1.0217 0.1169
-4 9 3 -1.1284 -0.0853
-4 9 4 0.8686 0.0069
-4 9 5 -0.6733 0.0598
-4 9 6 0.7544 -0.0746
-4 9 7 -0.8966 0.0433
-4 9 8 0.8358 -0.0092
-4 9 9 -0.6329 0.0045
-4 9 10 0.5028 -0.0192
-4 9 11 -0.4545 0.0256
-4 9 12 0.3394 -0.0182
-4 9 13 -0.1527 0.0122
-4 10 1 0.9702 -0.0375
-4 10 2 -1.3060 -0.0384
-4 10 3 1.3135 0.0606
-4 10 4 -1.1455 -0.0234
-4 10 5 1.0313 -0.0349
-4 10 6 -0.9890 0.0617
-4 10 7 0.8642 -0.0427
-4 10 8 -0.6283 0.0131
-4 10 9 0.4344 -0.0104
-4 10 10 -0.3508 0.0327
-4 10 11 0.2562 -0.0534
-4 10 12 -0.0800 0.0576
-4 11 1 -1.1173 0.1120
-4 11 2 1.3217 -0.0243
-4 11 3 -1.3189 -0.0429
-4 11 4 1.1758 0.0463
-4 11 5 -1.0028 -0.0022
-4 11 6 0.8239 -0.0333
-4 11 7 -0.6254 0.0308
-4 11 8 0.4552 -0.0137
-4 11 9 -0.3544 0.0160
-4 11 10 0.2557 -0.0402
-4 11 11 -0.0872 0.0634
-4 12 1 1.0722 -0.1541
-4 12 2 -1.1077 0.0657
-4 12 3 1.0308 0.0305
-4 12 4 -0.8715 -0.0633
-4 12 5 0.7013 0.0304
-4 12 6 -0.5655 0.0136
-4 12 7 0.4794 -0.0282
-4 12 8 -0.4320 0.0224
-4 12 9 0.3654 -0.0230
-4 12 10 -0.2215 0.0360
-4 13 1 -0.8105 0.1804
-4 13 2 0.7233 -0.0970
-4 13 3 -0.6390 -0.0119
-4 13 4 0.5498 0.0614
-4 13 5 -0.4701 -0.0382
-4 13 6 0.4227 -0.0082
-4 13 7 -0.4119 0.0334
-4 13 8 0.3978 -0.0338
-4 13 9 -0.3177 0.0272
-4 14 1 0.4012 -0.1897
-4 14 2 -0.3243 0.1146
-4 14 3 0.3240 -0.0080
-4 14 4 -0.3219 -0.0495
-4 14 5 0.2845 0.0394
-4 14 6 -0.2471 -0.0001
-4 14 7 0.2428 -0.0275
-4 14 8 -0.2392 0.0312
-4 15 1 -0.0598 0.1610
-4 15 2 0.0522 -0.1036
-4 15 3 -0.1171 0.0146
-4 15 4 0.1324 0.0419
-4 15 5 -0.0805 -0.0451
-4 15 6 0.0402 0.0182
-4 16 1 -0.0816 -0.0959
-4 16 2 0.0470 0.0665
-4 16 3 0.0297 -0.0064
-4 16 4 -0.0397 -0.0392
-3 -14 1 -0.2870 -0.1532
-3 -14 2 0.2457 0.1804
-3 -14 3 -0.1012 -0.1354
-3 -14 4 -0.0096 0.0557
-3 -14 5 -0.0189 0.0014
-3 -14 6 0.0882 -0.0149
-3 -14 7 -0.0112 0.0085
-3 -14 8 -0.2037 -0.0107
-3 -14 9 0.3258 0.0199
-3 -14 10 -0.1952 -0.0163
-3 -13 1 0.1388 0.1316
-3 -13 2 -0.0155 -0.1695
-3 -13 3 -0.1499 0.1229
-3 -13 4 0.2023 -0.0316
-3 -13 5 -0.1207 -0.0353
-3 -13 6 0.0649 0.0406
-3 -13 7 -0.1612 -0.0056
-3 -13 8 0.3043 -0.0217
-3 -13 9 -0.2797 0.0179
-3 -13 10 0.0393 0.0001
-3 -13 11 0.2567 -0.0073
-3 -13 12 -0.4429 0.0017
-3 -12 1 0.2425 -0.0380
-3 -12 2 -0.3605 0.0991
-3 -12 3 0.4087 -0.0828
-3 -12 4 -0.3319 0.0113
-3 -12 5 0.2153 0.0491
-3 -12 6 -0.1908 -0.0486
-3 -12 7 0.2625 0.0004
-3 -12 8 -0.2906 0.0379
-3 -12 9 0.1752 -0.0297
-3 -12 10 0.0176 -0.0057
-3 -12 11 -0.1574 0.0260
-3 -12 12 0.1913 -0.0164
-3 -12 13 -0.1309 -0.0045
-3 -12 14 -0.0077 0.0165
-3 -11 1 -0.6318 -0.0534
-3 -11 2 0.6405 -0.0383
-3 -11 3 -0.5267 0.0712
-3 -11 4 0.3773 -0.0325
-3 -11 5 -0.2935 -0.0274
-3 -11 6 0.2772 0.0443
-3 -11 7 -0.2376 -0.0098
-3 -11 8 0.1158 -0.0252
-3 -11 9 0.0278 0.0174
-3 -11 10 -0.0858 0.0188
-3 -11 11 0.0321 -0.0384
-3 -11 12 0.0825 0.0221
-3 -11 13 -0.2257 0.0101
-3 -11 14 0.3763 -0.0297
-3 -11 15 -0.4493 0.0267
-3 -10 1 0.7864 0.1127
-3 -10 2 -0.6016 0.0025
-3 -10 3 0.3955 -0.0840
-3 -10 4 -0.3076 0.0753
-3 -10 5 0.3111 -0.0064
-3 -10 6 -0.2520 -0.0412
-3 -10 7 0.0520 0.0289
-3 -10 8 0.1914 0.0055
-3 -10 9 -0.3249 -0.0107
-3 -10 10 0.3116 -0.0148
-3 -10 11 -0.2292 0.0329
-3 -10 12 0.1227 -0.0198
-3 -10 13 0.0403 -0.0112
-3 -10 14 -0.2362 0.0305
-3 -10 15 0.3306 -0.0225
-3 -9 1 -0.3770 -0.1701
-3 -9 2 0.0352 0.0457
-3 -9 4 -0.0431 -0.0996
-3 -9 5 -0.0481 0.0316
-3 -9 6 -0.0607 0.0349
-3 -9 7 0.3189 -0.0369
-3 -9 8 -0.5079 -0.0016
-3 -9 9 0.5361 0.0224
-3 -9 10 -0.5247 -0.0079
-3 -9 11 0.5870 -0.0139
-3 -9 12 -0.6386 0.0135
-3 -9 13 0.5268 0.0080
-3 -9 14 -0.2849 -0.0258
-3 -9 15 0.1055 0.0209
-3 -9 16 -0.0590 -0.0001
-3 -8 1 -0.6197 0.2416
-3 -8 2 0.9344 -0.1211
-3 -8 3 -0.9087 -0.0356
-3 -8 4 0.6660 0.1001
-3 -8 5 -0.5503 -0.0545
-3 -8 6 0.6869 -0.0141
-3 -8 7 -0.8377 0.0295
-3 -8 8 0.7556 0.0025
-3 -8 9 -0.5308 -0.0299
-3 -8 10 0.4595 0.0240
-3 -8 12 0.8331 -0.0120
-3 -8 13 -0.8083 -0.0010
-3 -8 14 0.6159 0.0238
-3 -8 15 -0.4670 -0.0329
-3 -8 16 0.3954 0.0219
-3 -8 17 -0.2530 -0.0056
-3 -7 1 1.5227 -0.2985
-3 -7 3 1.4387 -0.0169
-3 -7 4 -1.0990 -0.0928
-3 -7 5 1.0607 0.0826
-3 -7 6 -1.2774 -0.0169
-3 -7 7 1.3181 -0.0214
-3 -7 8 -0.9477 0.0103
-3 -7 9 0.4335 0.0163
-3 -7 10 -0.2062 -0.0214
-3 -7 11 0.3538 0.0008
-3 -7 12 -0.5840 0.0189
-3 -7 13 0.6426 -0.0116
-3 -7 14 -0.5938 -0.0186
-3 -7 15 0.6127 0.0413
-3 -7 16 -0.6602 -0.0338
-3 -7 17 0.5473 0.0043
-3 -6 3 -1.2941 0.0645
-3 -6 4 0.8278 0.0798
-3 -6 5 -0.9057 -0.1049
-3 -6 6 1.3168 0.0448
-3 -6 7 -1.4456 0.0157
-3 -6 8 1.0368 -0.0259
-3 -6 9 -0.4457 -0.0008
-3 -6 10 0.1676 0.0188
-3 -6 11 -0.2973 -0.0034
-3 -6 12 0.5361 -0.0239
-3 -6 13 -0.6322 0.0252
-3 -6 14 0.6452 0.0045
-3 -6 15 -0.7314 -0.0295
-3 -6 16 0.8361 0.0177
-3 -6 17 -0.7592 0.0216
-3 -5 2 -1.7280 0.2595
-3 -5 3 0.6303 -0.1026
-3 -5 4 0.1784 -0.0553
-3 -5 5 -0.0613 0.1104
-3 -5 6 -0.6078 -0.0658
-3 -5 7 1.0444 -0.0017
-3 -5 8 -0.9385 0.0236
-3 -5 9 0.6350 0.0030
-3 -5 10 -0.6061 -0.0290
-3 -5 11 0.9172 0.0167
-3 -5 12 -1.2382 0.0178
-3 -5 13 1.2864 -0.0310
-3 -5 14 -1.1229 0.0117
-3 -5 15 0.9753 0.0067
-3 -5 16 -0.9025 0.0065
-3 -5 17 0.7717 -0.0390
-3 -4 2 1.6660 -0.2289
-3 -4 3 0.4231 0.1210
-3 -4 4 -1.6969 0.0250
-3 -4 5 1.5382 -0.1020
-3 -4 6 -0.5402 0.0824
-3 -4 7 -0.3773 -0.0212
-3 -4 8 0.8242 -0.0096
-3 -4 9 -1.0434 -0.0087
-3 -4 10 1.4253 0.0351
-3 -4 11 -2.0065 -0.0277
-3 -4 12 2.4299 -0.0061
-3 -4 13 -2.3644 0.0275
-3 -4 14 1.8724 -0.0213
-3 -4 15 -1.2989 0.0109
-3 -4 16 0.8893 -0.0180
-3 -4 17 -0.6304 0.0324
-3 -3 1 3.4504 -0.0736
-3 -3 2 -0.5100 0.1609
-3 -3 3 -2.4805 -0.1212
-3 -3 4 3.8381 0.0075
-3 -3 5 -3.2728 0.0825
-3 -3 7 0.0224 0.0412
-3 -3 10 -2.3859 -0.0231
-3 -3 11 3.0166 0.0265
-3 -3 12 -3.4215 -0.0044
-3 -3 13 3.2384 -0.0173
-3 -3 14 -2.4904 0.0224
-3 -3 15 1.5776 -0.0200
-3 -3 16 -0.8788 0.0210
-3 -3 17 0.4850 -0.0200
-3 -3 18 -0.2777 0.0101
-3 -2 3 6.2922 0.1220
-3 -2 4 -6.8897 -0.0488
-3 -2 5 5.2286 -0.0472
-3 -2 6 -2.3985 0.0850
-3 -2 8 2.1740 0.0045
-3 -2 9 -3.0023 0.0110
-3 -2 10 3.3601 0.0059
-3 -2 11 -3.6782 -0.0210
-3 -2 12 3.8452 0.0151
-3 -2 13 -3.5131 0.0024
-3 -2 14 2.6541 -0.0167
-3 -2 15 -1.6351 0.0239
-3 -2 16 0.8421 -0.0236
-3 -2 17 -0.3917 0.0143
-3 -1 1 -4.8814 0.1273
-3 -1 2 9.2983 0.0344
-3 -1 3 -11.3227 -0.1209
-3 -1 5 -7.0276 -0.0029
-3 -1 6 2.6499 -0.0623
-3 -1 7 1.2537 0.0600
-3 -1 8 -3.6044 -0.0181
-3 -1 9 4.3542 -0.0097
-3 -1 10 -4.2711 0.0028
-3 -1 11 4.0386 0.0177
-3 -1 12 -3.7221 -0.0244
-3 -1 13 3.0980 0.0111
-3 -1 14 -2.1825 0.0102
-3 -1 15 1.2715 -0.0250
-3 -1 16 -0.6250 0.0242
-3 -1 17 0.2787 -0.0091
-3 0 1 11.6338 -0.1940
-3 0 2 -14.9802 0.0444
-3 0 3 15.2007 0.0858
-3 0 4 -12.3600 -0.1188
-3 0 5 7.4572 0.0561
-3 0 7 -2.4273 -0.0612
-3 0 8 4.8367 0.0348
-3 0 9 -5.3672 0.0019
-3 0 10 4.8652 -0.0073
-3 0 11 -4.0302 -0.0126
-3 0 12 3.0821 0.0261
-3 0 13 -2.0716 -0.0159
-3 0 14 1.1579 -0.0084
-3 0 15 -0.5241 0.0252
-3 0 16 0.2096 -0.0213
-3 0 17 -0.1100 0.0021
-3 1 1 -15.3091 0.2736
-3 1 2 16.7219 -0.1570
-3 1 3 -14.9195 -0.0172
-3 1 4 10.6580 0.1244
-3 1 7 3.5938 0.0539
-3 1 8 -5.4049 -0.0415
-3 1 9 5.5764 0.0003
-3 1 10 -4.7302 0.0127
-3 1 11 3.3982 0.0063
-3 1 12 -1.9679 -0.0230
-3 1 13 0.7791 0.0153
-3 1 14 -0.0530 0.0071
-3 1 15 -0.2115 -0.0214
-3 1 16 0.1773 0.0159
-3 1 17 -0.0381 0.0017
-3 2 1 13.3858 -0.3290
-3 2 2 -12.6380 0.2422
-3 2 3 9.4189 -0.0330
-3 2 4 -5.0979 -0.1290
-3 2 5 0.9474 0.1348
-3 2 6 2.2863 -0.0362
-3 2 7 -4.2976 -0.0390
-3 2 8 5.0728 0.0341
-3 2 9 -4.7748 0.0042
-3 2 10 3.6700 -0.0154
-3 2 11 -2.1538 -0.0037
-3 2 12 0.7298 0.0205
-3 2 13 0.2092 -0.0168
-3 2 14 -0.5842 0.0017
-3 2 15 0.5575 0.0084
-3 2 16 -0.3338 -0.0055
-3 2 17 0.0933 -0.0053
-3 3 1 -6.6452 0.3074
-3 3 2 4.5527 -0.2464
-3 3 3 -1.4983 0.0384
-3 3 4 -1.1282 0.1301
-3 3 5 2.7652 -0.1415
-3 3 6 -3.5980 0.0502
-3 3 7 3.9279 0.0182
-3 3 8 -3.8093 -0.0164
-3 3 9 3.1553 -0.0102
-3 3 10 -2.0407 0.0144
-3 3 11 0.8238 0.0013
-3 3 12 0.0844 -0.0146
-3 3 13 -0.5343 0.0176
-3 3 14 0.6383 -0.0143
-3 3 15 -0.5309 0.0096
-3 3 16 0.2948 -0.0084
-3 4 1 -0.9043 -0.2299
-3 4 2 2.6513 0.2045
-3 4 3 -3.8741 -0.0386
-3 4 4 4.0026 -0.1018
-3 4 5 -3.4447 0.1170
-3 4 6 2.8522 -0.0546
-3 4 7 -2.4380 0.0082
-3 4 8 1.9954 -0.0043
-3 4 9 -1.3407 0.0118
-3 4 10 0.5943 -0.0101
-3 4 11 -0.0350 0.0047
-3 4 12 -0.2339 0.0017
-3 4 13 0.3480 -0.0122
-3 4 14 -0.4153 0.0216
-3 4 15 0.3698 -0.0222
-3 4 16 -0.1821 0.0183
-3 5 1 4.9565 0.1589
-3 5 2 -5.1312 -0.1760
-3 5 3 4.2686 0.0663
-3 5 4 -2.8366 0.0448
-3 5 5 1.6522 -0.0794
-3 5 6 -1.0418 0.0610
-3 5 7 0.7438 -0.0373
-3 5 8 -0.4240 0.0193
-3 5 9 0.0642 -0.0037
-3 5 10 0.1355 -0.0002
-3 5 11 -0.1021 -0.0090
-3 5 12 0.0211 0.0110
-3 5 13 -0.0826 0.0057
-3 5 14 0.2103 -0.0250
-3 5 15 -0.1957 0.0291
-3 6 1 -4.6572 -0.1056
-3 6 2 3.5961 0.1558
-3 6 3 -1.9563 -0.0956
-3 6 4 0.6101 0.0079
-3 6 5 -0.0156 0.0490
-3 6 6 -0.0863 -0.0702
-3 6 7 0.1568 0.0608
-3 6 8 -0.3287 -0.0254
-3 6 9 0.4203 -0.0089
-3 6 10 -0.2913 0.0105
-3 6 11 0.0602 0.0117
-3 6 12 0.0382 -0.0178
-3 6 13 0.0462 -0.0060
-3 6 14 -0.1236 0.0325
-3 6 15 0.0501 -0.0370
-3 7 1 2.6854 0.0408
-3 7 2 -1.5703 -0.1100
-3 7 3 0.4344 0.0983
-3 7 4 0.1288 -0.0443
-3 7 5 -0.1719 -0.0191
-3 7 6 0.1356 0.0669
-3 7 7 -0.2638 -0.0697
-3 7 8 0.4502 0.0275
-3 7 9 -0.5092 0.0120
-3 7 10 0.4158 -0.0080
-3 7 11 -0.2944 -0.0189
-3 7 12 0.2485 0.0194
-3 7 13 -0.2388 0.0142
-3 8 1 -1.4711 0.0351
-3 8 2 0.8324 0.0459
-3 8 3 -0.3049 -0.0881
-3 8 4 0.1249 0.0812
-3 8 5 -0.0965 -0.0250
-3 8 6 -0.0271 -0.0427
-3 8 7 0.2644 0.0638
-3 8 8 -0.5035 -0.0304
-3 8 9 0.6660 -0.0032
-3 8 10 -0.7263 -0.0029
-3 8 11 0.6867 0.0220
-3 8 12 -0.5716 -0.0095
-3 8 13 0.4093 -0.0286
-3 9 1 0.9279 -0.0953
-3 9 2 -0.4754 0.0102
-3 9 3 0.1120 0.0796
-3 9 4 0.0509 -0.1165
-3 9 5 -0.1387 0.0698
-3 9 6 0.2643 0.0133
-3 9 7 -0.4489 -0.0533
-3 9 8 0.6725 0.0330
-3 9 9 -0.8634 -0.0038
-3 9 10 0.9089 0.0012
-3 9 11 -0.7684 -0.0035
-3 9 12 0.5318 -0.0164
-3 9 13 -0.3210 0.0419
-3 10 1 -0.2276 0.1357
-3 10 2 -0.2182 -0.0589
-3 10 3 0.4724 -0.0594
-3 10 4 -0.5028 0.1268
-3 10 5 0.4567 -0.0909
-3 10 6 -0.4694 0.0033
-3 10 7 0.5896 0.0460
-3 10 8 -0.7603 -0.0323
-3 10 9 0.8352 -0.0004
-3 10 10 -0.7050 0.0179
-3 10 11 0.4284 -0.0276
-3 10 12 -0.1745 0.0386
-3 11 1 -0.3385 -0.1662
-3 11 2 0.5937 0.1063
-3 11 3 -0.6068 0.0244
-3 11 4 0.4801 -0.1123
-3 11 5 -0.4061 0.0919
-3 11 6 0.4748 -0.0122
-3 11 7 -0.6259 -0.0363
-3 11 8 0.7098 0.0252
-3 11 9 -0.6060 0.0094
-3 11 10 0.3387 -0.0330
-3 11 11 -0.0622 0.0396
-3 12 1 0.3025 0.1796
-3 12 2 -0.3669 -0.1368
-3 12 3 0.3213 0.0049
-3 12 4 -0.3023 0.0945
-3 12 5 0.4151 -0.0904
-3 12 6 -0.6066 0.0262
-3 12 7 0.7209 0.0166
-3 12 8 -0.6431 -0.0109
-3 12 9 0.3992 -0.0145
-3 12 10 -0.1316 0.0286
-3 13 1 -0.1443 -0.1668
-3 13 2 0.2611 0.1407
-3 13 3 -0.3696 -0.0216
-3 13 4 0.5237 -0.0747
-3 13 5 -0.7184 0.0833
-3 13 6 0.8405 -0.0393
-3 13 7 -0.7739 0.0067
-3 13 8 0.5269 -0.0054
-3 14 1 0.3700 0.1394
-3 14 2 -0.5425 -0.1301
-3 14 3 0.6535 0.0378
-3 14 4 -0.7365 0.0424
-3 14 5 0.7916 -0.0600
-3 14 6 -0.7444 0.0388
-3 14 7 0.5447 -0.0203
-3 15 1 -0.6130 -0.1119
-3 15 2 0.6100 0.1128
-3 15 3 -0.5188 -0.0493
-3 15 4 0.4386 -0.0107
-3 15 5 -0.3951 0.0326
-3 16 1 0.4311 0.0836
-3 16 2 -0.2496 -0.0824
-3 16 3 0.0828 0.0395
-2 -15 3 -0.1776 -0.0099
-2 -15 4 0.0395 -0.0114
-2 -15 5 0.0572 0.0282
-2 -15 6 0.0034 -0.0095
-2 -15 7 -0.1489 -0.0385
-2 -15 8 0.2244 0.0732
-2 -14 1 0.2368 -0.0684
-2 -14 2 -0.3381 0.0007
-2 -14 3 0.2852 0.0325
-2 -14 4 -0.1317 -0.0230
-2 -14 5 0.0307 0.0001
-2 -14 6 -0.0399 -0.0002
-2 -14 7 0.0694 0.0280
-2 -14 8 -0.0492 -0.0488
-2 -14 9 0.0164 0.0284
-2 -14 10 0.0225 0.0218
-2 -14 11 -0.1610 -0.0541
-2 -13 1 -0.3960 0.0867
-2 -13 2 0.3893 0.0022
-2 -13 3 -0.2571 -0.0605
-2 -13 4 0.1004 0.0612
-2 -13 5 -0.0123 -0.0217
-2 -13 6 -0.0339 -0.0112
-2 -13 7 0.1008 0.0094
-2 -13 8 -0.1574 0.0070
-2 -13 9 0.1617 -0.0001
-2 -13 10 -0.2216 -0.0300
-2 -13 11 0.4790 0.0440
-2 -13 12 -0.8192 -0.0201
-2 -13 13 0.9089 -0.0142
-2 -12 1 0.5203 -0.0925
-2 -12 2 -0.3499 0.0048
-2 -12 3 0.2018 0.0719
-2 -12 4 -0.1520 -0.0861
-2 -12 5 0.1336 0.0361
-2 -12 6 -0.0206 0.0223
-2 -12 7 -0.1779 -0.0357
-2 -12 8 0.3180 0.0115
-2 -12 9 -0.3626 0.0042
-2 -12 10 0.4818 0.0056
-2 -12 11 -0.7792 -0.0136
-2 -12 12 1.0357 0.0009
-2 -12 13 -0.9328 0.0130
-2 -12 14 0.4896 -0.0059
-2 -11 1 -0.4764 0.1218
-2 -11 2 0.3073 -0.0475
-2 -11 3 -0.3625 -0.0520
-2 -11 4 0.5367 0.0965
-2 -11 5 -0.5364 -0.0562
-2 -11 6 0.2077 -0.0120
-2 -11 7 0.2723 0.0336
-2 -11 8 -0.6076 -0.0032
-2 -11 9 0.7345 -0.0264
-2 -11 10 -0.8246 0.0232
-2 -11 11 0.9417 -0.0050
-2 -11 12 -0.8959 -0.0044
-2 -11 13 0.5466 0.0067
-2 -11 14 -0.0833 -0.0095
-2 -11 15 -0.1714 0.0074
-2 -10 1 0.2319 -0.1770
-2 -10 2 -0.2787 0.1181
-2 -10 3 0.6686 0.0124
-2 -10 4 -1.0142 -0.1014
-2 -10 5 0.8808 0.0838
-2 -10 6 -0.2399 -0.0120
-2 -10 7 -0.5131 -0.0218
-2 -10 8 0.9814 -0.0026
-2 -10 9 -1.1110 0.0326
-2 -10 10 1.0716 -0.0281
-2 -10 11 -0.9265 0.0017
-2 -10 12 0.6036 0.0163
-2 -10 13 -0.1558 -0.0149
-2 -10 14 -0.1748 -0.0006
-2 -10 15 0.2342 0.0196
-2 -9 1 0.3194 0.2223
-2 -9 2 -0.0327 -0.1812
-2 -9 3 -0.5667 0.0238
-2 -9 4 0.9089 0.1046
-2 -9 5 -0.6238 -0.1076
-2 -9 6 -0.1156 0.0325
-2 -9 7 0.8239 0.0163
-2 -9 8 -1.1821 -0.0057
-2 -9 9 1.2203 -0.0184
-2 -9 10 -1.0910 0.0159
-2 -9 11 0.8349 0.0047
-2 -9 12 -0.4569 -0.0159
-2 -9 13 0.0956 0.0064
-2 -9 14 0.0742 0.0151
-2 -9 15 -0.0710 -0.0310
-2 -9 16 0.0642 0.0272
-2 -8 1 -1.2518 -0.2303
-2 -8 2 0.8593 0.2129
-2 -8 3 -0.2755 -0.0494
-2 -8 4 0.0397 -0.0968
-2 -8 5 -0.3280 0.1150
-2 -8 6 0.8581 -0.0465
-2 -8 7 -1.2493 -0.0070
-2 -8 8 1.3645 0.0085
-2 -8 9 -1.2939 0.0083
-2 -8 10 1.1200 -0.0113
-2 -8 11 -0.8317 0.0024
-2 -8 12 0.4705 0.0043
-2 -8 13 -0.1971 -0.0027
-2 -8 14 0.1060 -0.0044
-2 -8 15 -0.0810 0.0094
-2 -8 16 -0.0239 -0.0051
-2 -7 1 2.1027 0.2008
-2 -7 2 -1.6531 -0.2136
-2 -7 3 1.1543 0.0740
-2 -7 4 -1.0412 0.0645
-2 -7 5 1.3494 -0.0981
-2 -7 6 -1.7828 0.0551
-2 -7 7 2.0485 -0.0132
-2 -7 8 -2.0601 0.0031
-2 -7 9 1.8686 -0.0097
-2 -7 10 -1.5082 0.0159
-2 -7 11 0.9998 -0.0157
-2 -7 12 -0.4753 0.0061
-2 -7 13 0.1468 0.0089
-2 -7 14 -0.0751 -0.0163
-2 -7 15 0.0835 0.0105
-2 -7 16 -0.0039 -0.0011
-2 -7 17 -0.0996 -0.0010
-2 -6 1 -2.1037 -0.1414
-2 -6 2 1.4138 0.1899
-2 -6 3 -0.8891 -0.1019
-2 -6 4 0.9954 -0.0084
-2 -6 5 -1.7049 0.0592
-2 -6 6 2.5929 -0.0549
-2 -6 7 -3.1944 0.0318
-2 -6 8 3.2856 -0.0109
-2 -6 9 -2.9060 0.0018
-2 -6 10 2.1984 -0.0082
-2 -6 11 -1.3254 0.0173
-2 -6 12 0.5249 -0.0102
-2 -6 13 -0.0586 -0.0096
-2 -6 14 -0.0157 0.0177
-2 -6 15 -0.0788 -0.0040
-2 -6 16 0.0980 -0.0134
-2 -6 17 -0.0286 0.0144
-2 -5 1 1.3002 0.0596
-2 -5 2 -0.1194 -0.1425
-2 -5 3 -0.4828 0.1195
-2 -5 5 1.5895 -0.0173
-2 -5 6 -3.2422 0.0512
-2 -5 7 4.2243 -0.0438
-2 -5 8 -4.2648 0.0073
-2 -5 9 3.6384 0.0211
-2 -5 10 -2.7337 -0.0159
-2 -5 11 1.7675 -0.0056
-2 -5 12 -0.8975 0.0107
-2 -5 13 0.3360 0.0020
-2 -5 14 -0.1726 -0.0066
-2 -5 15 0.2278 -0.0058
-2 -5 16 -0.2451 0.0160
-2 -5 17 0.1532 -0.0093
-2 -4 1 -0.7949 0.0326
-2 -4 2 -0.7922 0.0718
-2 -4 3 1.2106 -0.1123
-2 -4 4 0.0269 0.0846
-2 -4 5 -2.2674 -0.0116
-2 -4 6 4.2004 -0.0540
-2 -4 7 -4.8751 0.0606
-2 -4 8 4.3809 -0.0120
-2 -4 9 -3.5051 -0.0330
-2 -4 10 2.8104 0.0318
-2 -4 11 -2.2561 -0.0034
-2 -4 12 1.6427 -0.0105
-2 -4 13 -1.0455 0.0025
-2 -4 14 0.6596 0.0046
-2 -4 15 -0.4818 -0.0020
-2 -4 16 0.3531 0.0015
-2 -4 17 -0.1930 -0.0074
-2 -3 1 1.3069 -0.1290
-2 -3 2 0.0691 0.0154
-2 -3 3 0.2281 0.0868
-2 -3 4 -2.2226 -0.1094
-2 -3 5 4.6781 0.0396
-2 -3 6 -5.9852 0.0520
-2 -3 9 2.9314 0.0180
-2 -3 10 -2.6583 -0.0248
-2 -3 11 2.6767 0.0026
-2 -3 12 -2.3734 0.0082
-2 -3 13 1.7424 0.0003
-2 -3 14 -1.1235 -0.0093
-2 -3 15 0.6909 0.0113
-2 -3 16 -0.3908 -0.0120
-2 -3 17 0.1568 0.0100
-2 -2 1 -1.8708 0.2273
-2 -2 2 1.4593 -0.1026
-2 -2 3 -2.9229 -0.0619
-2 -2 4 5.6655 0.1391
-2 -2 5 -7.9868 -0.0838
-2 -2 6 8.2980 -0.0246
-2 -2 9 -2.8935 0.0052
-2 -2 10 2.7545 0.0096
-2 -2 11 -2.8927 -0.0012
-2 -2 12 2.5956 -0.0019
-2 -2 13 -1.9279 -0.0043
-2 -2 14 1.2649 0.0081
-2 -2 15 -0.7669 -0.0077
-2 -2 16 0.3932 0.0067
-2 -2 17 -0.1147 -0.0010
-2 -1 1 0.5829 -0.2990
-2 -1 2 -1.4187 0.1639
-2 -1 3 4.1615 0.0426
-2 -1 4 -7.7059 -0.1609
-2 -1 5 10.1057 0.1287
-2 -1 6 -9.9888 -0.0219
-2 -1 9 3.7241 -0.0165
-2 -1 10 -3.1403 -0.0006
-2 -1 11 2.7192 0.0027
-2 -1 12 -2.1022 -0.0031
-2 -1 13 1.4775 0.0039
-2 -1 14 -1.0216 -0.0030
-2 -1 15 0.6732 0.0037
-2 -1 16 -0.3550 -0.0055
-2 -1 17 0.1088 0.0008
-2 0 1 3.1667 0.2943
-2 0 3 -2.6102 -0.0184
-2 0 4 6.9819 0.1473
-2 0 5 -9.8262 -0.1437
-2 0 6 10.0830 0.0609
-2 0 7 -8.4056 0.0102
-2 0 8 6.2764 -0.0300
-2 0 9 -4.5542 0.0185
-2 0 10 3.1741 -0.0055
-2 0 11 -1.9529 -0.0000
-2 0 12 1.0603 0.0011
-2 0 13 -0.6521 -0.0006
-2 0 14 0.5376 0.0024
-2 0 15 -0.4289 -0.0090
-2 0 16 0.2640 0.0136
-2 0 17 -0.1382 -0.0075
-2 1 1 -7.3303 -0.2048
-2 1 2 4.5536 0.1514
-2 1 3 0.1661 -0.0145
-2 1 4 -4.9397 -0.1019
-2 1 5 7.9481 0.1304
-2 1 6 -8.6185 -0.0839
-2 1 7 7.6678 0.0218
-2 1 9 4.1606 -0.0181
-2 1 10 -2.2128 0.0112
-2 1 11 0.6503 -0.0048
-2 1 12 0.0949 0.0014
-2 1 13 -0.1211 0.0015
-2 1 14 -0.0854 -0.0073
-2 1 15 0.2006 0.0146
-2 1 16 -0.2212 -0.0150
-2 1 17 0.2089 0.0046
-2 2 1 8.5997 0.0878
-2 2 2 -5.0288 -0.1143
-2 2 3 0.1842 0.0467
-2 2 4 3.9008 0.0555
-2 2 5 -6.0352 -0.1137
-2 2 6 6.3469 0.0994
-2 2 7 -5.5801 -0.0466
-2 2 8 4.1908 0.0028
-2 2 9 -2.3499 0.0134
-2 2 10 0.5049 -0.0108
-2 2 11 0.6537 0.0024
-2 2 12 -0.8563 0.0051
-2 2 13 0.4881 -0.0098
-2 2 14 -0.0646 0.0122
-2 2 15 -0.2168 -0.0116
-2 2 16 0.3518 0.0046
-2 3 1 -5.7522 -0.0015
-2 3 2 1.8950 0.0887
-2 3 3 1.9719 -0.0707
-2 3 4 -4.2070 -0.0218
-2 3 5 4.5922 0.0987
-2 3 6 -3.9320 -0.1058
-2 3 7 2.9223 0.0626
-2 3 9 0.2366 -0.0045
-2 3 10 0.9097 0.0052
-2 3 11 -1.2786 0.0046
-2 3 12 0.9374 -0.0139
-2 3 13 -0.3519 0.0154
-2 3 14 -0.1537 -0.0093
-2 3 15 0.4920 0.0008
-2 3 16 -0.5768 0.0082
-2 4 1 1.2075 -0.0499
-2 4 2 2.0084 -0.0744
-2 4 3 -4.0918 0.0909
-2 4 4 4.2311 -0.0120
-2 4 7 -0.7258 -0.0678
-2 4 8 -0.1589 0.0297
-2 4 9 0.9270 -0.0054
-2 4 10 -1.2700 -0.0000
-2 4 11 1.0293 -0.0072
-2 4 12 -0.4621 0.0134
-2 4 13 -0.1019 -0.0083
-2 4 14 0.5389 -0.0038
-2 4 15 -0.7680 0.0129
-2 5 1 1.5927 0.0838
-2 5 2 -3.5815 0.0660
-2 5 3 4.0417 -0.1122
-2 5 5 1.3912 0.0285
-2 5 7 -0.3421 0.0652
-2 5 8 0.7207 -0.0411
-2 5 9 -0.9359 0.0176
-2 5 10 0.8071 -0.0069
-2 5 11 -0.3596 0.0081
-2 5 12 -0.1482 -0.0076
-2 5 13 0.5465 -0.0037
-2 5 14 -0.7962 0.0171
-2 5 15 0.8039 -0.0214
-2 6 1 -1.8416 -0.0992
-2 6 2 2.7824 -0.0607
-2 6 3 -2.4551 0.1264
-2 6 5 -0.2582 0.0167
-2 6 7 0.3490 -0.0549
-2 6 8 -0.4846 0.0482
-2 6 9 0.5345 -0.0298
-2 6 10 -0.3086 0.0166
-2 6 11 -0.1058 -0.0125
-2 6 12 0.4727 0.0061
-2 6 13 -0.6926 0.0081
-2 6 14 0.7548 -0.0189
-2 7 1 1.2462 0.0937
-2 7 3 1.1525 -0.1191
-2 7 4 -0.4696 0.1062
-2 7 5 0.1340 -0.0554
-2 7 6 -0.1148 0.0026
-2 7 7 0.0109 0.0336
-2 7 8 0.2694 -0.0431
-2 7 9 -0.4129 0.0319
-2 7 10 0.2242 -0.0193
-2 7 11 0.1152 0.0133
-2 7 12 -0.3577 -0.0052
-2 7 13 0.4617 -0.0072
-2 7 14 -0.4660 0.0127
-2 8 1 -1.0134 -0.0787
-2 8 2 1.0202 -0.0266
-2 8 3 -0.6695 0.0913
-2 8 4 0.4300 -0.1065
-2 8 5 -0.4594 0.0848
-2 8 6 0.4275 -0.0389
-2 8 7 -0.0604 -0.0072
-2 8 8 -0.4103 0.0275
-2 8 9 0.5660 -0.0220
-2 8 10 -0.3644 0.0114
-2 8 11 0.1085 -0.0057
-2 8 12 0.0177 -0.0011
-2 8 13 -0.0868 0.0088
-2 9 1 0.8192 0.0583
-2 9 2 -0.6469 0.0039
-2 9 3 0.4631 -0.0609
-2 9 4 -0.4771 0.0995
-2 9 5 0.5232 -0.1019
-2 9 6 -0.2739 0.0636
-2 9 7 -0.2444 -0.0136
-2 9 8 0.6203 -0.0126
-2 9 9 -0.5934 0.0123
-2 9 10 0.3574 -0.0051
-2 9 11 -0.2136 0.0001
-2 9 12 0.1726 0.0055
-2 10 1 -0.4324 -0.0264
-2 10 2 0.3427 0.0061
-2 10 3 -0.3616 0.0366
-2 10 4 0.4236 -0.0861
-2 10 5 -0.2989 0.1045
-2 10 6 -0.0931 -0.0757
-2 10 7 0.4891 0.0282
-2 10 8 -0.5707 0.0020
-2 10 9 0.3670 -0.0096
-2 10 10 -0.1716 0.0080
-2 10 11 0.1205 -0.0040
-2 11 1 0.3102 -0.0069
-2 11 2 -0.3859 -0.0154
-2 11 3 0.4416 -0.0062
-2 11 4 -0.3347 0.0585
-2 11 5 0.0171 -0.0917
-2 11 6 0.3441 0.0786
-2 11 7 -0.4898 -0.0399
-2 11 8 0.3602 0.0075
-2 11 9 -0.1571 0.0078
-2 11 10 0.0611 -0.0114
-2 12 1 -0.4274 0.0224
-2 12 2 0.4422 0.0370
-2 12 3 -0.2994 -0.0343
-2 12 4 -0.0151 -0.0191
-2 12 5 0.3511 0.0658
-2 12 6 -0.5052 -0.0698
-2 12 7 0.4191 0.0430
-2 12 8 -0.2412 -0.0138
-2 12 9 0.1417 -0.0031
-2 13 1 0.1774 -0.0230
-2 13 2 0.0162 -0.0536
-2 13 3 -0.3164 0.0604
-2 13 4 0.6116 -0.0112
-2 13 5 -0.7209 -0.0372
-2 13 6 0.5814 0.0496
-2 13 7 -0.3321 -0.0337
-2 13 8 0.1718 0.0128
-2 14 1 0.3922 0.0244
-2 14 2 -0.6025 0.0441
-2 14 3 0.7974 -0.0535
-2 14 4 -0.8665 0.0183
-2 14 5 0.7099 0.0177
-2 14 6 -0.3914 -0.0296
-2 15 1 -0.5741 -0.0230
-2 15 2 0.5831 -0.0237
-2 15 3 -0.5787 0.0346
-2 15 4 0.4943 -0.0164
-2 16 1 0.2429 0.0075
-2 16 2 -0.1269 0.0212
-1 -15 1 -0.3662 -0.0647
-1 -15 2 0.2948 -0.0261
-1 -15 3 -0.2215 0.0847
-1 -15 4 0.2867 -0.0644
-1 -15 5 -0.4145 -0.0062
-1 -15 6 0.3925 0.0622
-1 -15 7 -0.1827 -0.0680
-1 -15 8 -0.0058 0.0384
-1 -15 9 0.0136 -0.0041
-1 -14 1 0.4706 0.0970
-1 -14 2 -0.3945 -0.0001
-1 -14 3 0.3376 -0.0649
-1 -14 4 -0.3922 0.0587
-1 -14 5 0.4343 -0.0089
-1 -14 6 -0.3060 -0.0312
-1 -14 7 0.0723 0.0340
-1 -14 8 0.0555 -0.0081
-1 -14 9 -0.0245 -0.0225
-1 -14 10 -0.0042 0.0417
-1 -14 11 -0.0779 -0.0456
-1 -13 1 -0.5094 -0.1088
-1 -13 2 0.3625 0.0212
-1 -13 3 -0.2782 0.0489
-1 -13 4 0.2997 -0.0658
-1 -13 5 -0.3026 0.0397
-1 -13 6 0.1912 -0.0041
-1 -13 7 -0.0392 -0.0116
-1 -13 8 -0.0437 0.0007
-1 -13 9 0.0922 0.0196
-1 -13 10 -0.2080 -0.0276
-1 -13 11 0.3657 0.0182
-1 -13 12 -0.4373 -0.0026
-1 -13 13 0.3847 -0.0087
-1 -12 1 0.5318 0.0967
-1 -12 2 -0.3138 -0.0313
-1 -12 3 0.2210 -0.0376
-1 -12 4 -0.2386 0.0745
-1 -12 5 0.2482 -0.0654
-1 -12 6 -0.1716 0.0259
-1 -12 7 0.0281 0.0076
-1 -12 8 0.1482 -0.0120
-1 -12 9 -0.3601 -0.0006
-1 -12 10 0.5766 0.0047
-1 -12 11 -0.7010 0.0045
-1 -12 12 0.6772 -0.0122
-1 -12 13 -0.5595 0.0109
-1 -12 14 0.4204 -0.0070
-1 -11 1 -0.5331 -0.0656
-1 -11 2 0.3895 0.0373
-1 -11 3 -0.3513 0.0196
-1 -11 4 0.3529 -0.0720
-1 -11 5 -0.3058 0.0809
-1 -11 6 0.1484 -0.0428
-1 -11 7 0.1215 -0.0017
-1 -11 8 -0.4422 0.0163
-1 -11 9 0.7077 -0.0069
-1 -11 10 -0.8199 -0.0004
-1 -11 11 0.7672 -0.0018
-1 -11 12 -0.6415 0.0030
-1 -11 13 0.5273 0.0004
-1 -11 14 -0.3991 -0.0025
-1 -11 15 0.2010 0.0016
-1 -10 1 0.5308 0.0243
-1 -10 2 -0.5389 -0.0479
-1 -10 3 0.5180 0.0126
-1 -10 4 -0.4433 0.0545
-1 -10 5 0.3016 -0.0883
-1 -10 6 -0.0381 0.0626
-1 -10 7 -0.3514 -0.0155
-1 -10 8 0.7283 -0.0068
-1 -10 9 -0.8954 0.0019
-1 -10 10 0.7927 0.0060
-1 -10 11 -0.5701 -0.0053
-1 -10 12 0.4224 0.0012
-1 -10 13 -0.3682 0.0015
-1 -10 14 0.2649 -0.0019
-1 -10 15 -0.0508 -0.0004
-1 -9 1 -0.3766 0.0153
-1 -9 2 0.3611 0.0663
-1 -9 3 -0.2271 -0.0573
-1 -9 4 0.1111 -0.0216
-1 -9 5 -0.0299 0.0819
-1 -9 6 -0.1799 -0.0747
-1 -9 7 0.5813 0.0313
-1 -9 8 -0.9629 -0.0029
-1 -9 9 1.0499 0.0001
-1 -9 10 -0.8234 -0.0035
-1 -9 11 0.5307 0.0002
-1 -9 12 -0.3765 0.0074
-1 -9 13 0.2993 -0.0126
-1 -9 14 -0.1247 0.0112
-1 -9 15 -0.1326 -0.0043
-1 -9 16 0.2682 -0.0000
-1 -8 1 -0.1250 -0.0519
-1 -8 2 0.4162 -0.0798
-1 -8 3 -0.7382 0.0984
-1 -8 4 0.7703 -0.0178
-1 -8 5 -0.6154 -0.0602
-1 -8 6 0.6742 0.0709
-1 -8 7 -1.0851 -0.0360
-1 -8 8 1.5270 0.0047
-1 -8 9 -1.6080 0.0056
-1 -8 10 1.2964 -0.0055
-1 -8 11 -0.8803 0.0065
-1 -8 12 0.5816 -0.0105
-1 -8 13 -0.3457 0.0139
-1 -8 14 0.0446 -0.0113
-1 -8 15 0.2458 0.0022
-1 -8 16 -0.3213 0.0062
-1 -7 1 0.4833 0.0951
-1 -7 2 -1.2046 0.0687
-1 -7 3 1.8011 -0.1146
-1 -7 4 -1.8277 0.0470
-1 -7 5 1.5888 0.0341
-1 -7 6 -1.6827 -0.0586
-1 -7 7 2.2179 0.0356
-1 -7 8 -2.7077 -0.0058
-1 -7 9 2.6530 -0.0086
-1 -7 10 -2.0468 0.0088
-1 -7 11 1.2887 -0.0047
-1 -7 12 -0.7207 0.0054
-1 -7 13 0.3569 -0.0105
-1 -7 14 -0.0595 0.0102
-1 -7 15 -0.1704 0.0024
-1 -7 16 0.2122 -0.0206
-1 -7 17 -0.0702 0.0318
-1 -6 1 0.1123 -0.1367
-1 -6 2 1.3141 -0.0401
-1 -6 3 -2.4923 0.1106
-1 -6 4 2.8804 -0.0668
-1 -6 5 -2.9152 -0.0066
-1 -6 6 3.2323 0.0424
-1 -6 7 -3.8310 -0.0364
-1 -6 8 4.1303 0.0157
-1 -6 9 -3.6562 -0.0020
-1 -6 10 2.5346 0.0002
-1 -6 11 -1.3486 -0.0017
-1 -6 12 0.5871 -0.0046
-1 -6 13 -0.2808 0.0158
-1 -6 14 0.1632 -0.0157
-1 -6 15 -0.0610 -0.0038
-1 -6 16 0.0052 0.0298
-1 -6 17 -0.0340 -0.0426
-1 -5 1 -0.6240 0.1458
-1 -5 2 -2.0338 0.0252
-1 -5 3 4.0818 -0.1116
-1 -5 4 -4.9278 0.0948
-1 -5 5 5.0913 -0.0355
-1 -5 6 -5.2184 -0.0110
-1 -5 7 5.3495 0.0295
-1 -5 8 -5.0574 -0.0290
-1 -5 9 4.0393 0.0225
-1 -5 10 -2.5223 -0.0163
-1 -5 11 1.1347 0.0074
-1 -5 12 -0.3713 0.0082
-1 -5 13 0.2037 -0.0214
-1 -5 14 -0.2488 0.0161
-1 -5 15 0.2282 0.0075
-1 -5 16 -0.1415 -0.0289
-1 -5 17 0.0746 0.0307
-1 -4 1 -2.4607 -0.1211
-1 -4 2 6.5856 -0.0211
-1 -4 3 -9.1295 0.1098
-1 -4 4 9.6569 -0.1217
-1 -4 5 -8.8743 0.0869
-1 -4 6 7.6392 -0.0383
-1 -4 9 -3.7249 -0.0348
-1 -4 10 2.2230 0.0263
-1 -4 11 -0.9781 -0.0102
-1 -4 12 0.3118 -0.0075
-1 -4 13 -0.1658 0.0156
-1 -4 14 0.2033 -0.0059
-1 -4 15 -0.1839 -0.0121
-1 -4 16 0.1010 0.0185
-1 -4 17 -0.0220 -0.0074
-1 -3 1 11.5462 0.1034
-1 -3 2 -16.4563 -0.0136
-1 -3 3 18.3762 -0.0644
-1 -3 4 -17.2758 0.1077
-1 -3 5 14.1558 -0.1122
-1 -3 6 -10.3322 0.0803
-1 -3 9 3.0276 0.0290
-1 -3 10 -1.8548 -0.0239
-1 -3 11 0.9288 0.0100
-1 -3 12 -0.3605 0.0023
-1 -3 13 0.1493 -0.0059
-1 -3 14 -0.1082 -0.0002
-1 -3 15 0.0745 0.0056
-1 -3 16 -0.0135 0.0013
-1 -3 17 -0.0521 -0.0159
-1 -2 1 -23.9163 -0.0934
-1 -2 2 28.2955 0.0671
-1 -2 3 -28.5597 -0.0143
-1 -2 4 25.0720 -0.0492
-1 -2 5 -19.0717 0.0926
-1 -2 6 12.4328 -0.0899
-1 -2 7 -7.0540 0.0493
-1 -2 8 3.8177 -0.0057
-1 -2 9 -2.2594 -0.0158
-1 -2 10 1.4163 0.0169
-1 -2 11 -0.7810 -0.0102
-1 -2 12 0.3604 0.0035
-1 -2 13 -0.1989 0.0009
-1 -2 14 0.1723 -0.0034
-1 -2 15 -0.1361 0.0086
-1 -2 16 0.0499 -0.0193
-1 -2 17 0.0429 0.0284
-1 -1 1 32.9847 0.0168
-1 -1 2 -35.7970 -0.0531
-1 -1 3 34.2088 0.0497
-1 -1 4 -28.7243 -0.0009
-1 -1 5 20.7200 -0.0560
-1 -1 6 -12.5138 0.0750
-1 -1 7 6.3488 -0.0504
-1 -1 8 -2.9740 0.0142
-1 -1 9 1.5429 0.0062
-1 -1 10 -0.8767 -0.0105
-1 -1 11 0.4609 0.0099
-1 -1 12 -0.2959 -0.0080
-1 -1 13 0.3420 0.0033
-1 -1 14 -0.4024 0.0039
-1 -1 15 0.3405 -0.0118
-1 -1 16 -0.1896 0.0187
-1 -1 17 0.0661 -0.0201
-1 0 1 -33.8513 0.1586
-1 0 4 25.4912 0.0109
-1 0 5 -17.3342 0.0354
-1 0 6 9.7283 -0.0617
-1 0 7 -4.5454 0.0465
-1 0 8 1.9359 -0.0183
-1 0 9 -0.8234 0.0044
-1 0 10 0.2817 -0.0019
-1 0 11 -0.0795 -0.0025
-1 0 12 0.2069 0.0085
-1 0 13 -0.4580 -0.0084
-1 0 14 0.5669 0.0026
-1 0 15 -0.4664 0.0028
-1 0 16 0.2860 -0.0034
-1 1 1 26.9486 -0.3270
-1 1 2 -26.1358 0.1584
-1 1 3 22.4656 -0.0182
-1 1 4 -16.6055 -0.0124
-1 1 5 10.1322 -0.0294
-1 1 6 -4.9607 0.0580
-1 1 7 1.9837 -0.0445
-1 1 8 -0.6562 0.0229
-1 1 9 0.0166 -0.0193
-1 1 10 0.3187 0.0205
-1 1 11 -0.2744 -0.0095
-1 1 12 -0.0859 -0.0053
-1 1 13 0.4527 0.0088
-1 1 14 -0.5830 -0.0030
-1 1 15 0.4777 0.0002
-1 1 16 -0.2923 -0.0053
-1 2 1 -16.7556 0.3555
-1 2 2 14.7781 -0.1385
-1 2 3 -11.1486 -0.0181
-1 2 4 6.7059 0.0327
-1 2 5 -2.8186 0.0254
-1 2 6 0.5224 -0.0537
-1 2 7 0.3073 0.0366
-1 2 8 -0.5498 -0.0224
-1 2 9 0.7580 0.0300
-1 2 10 -0.8224 -0.0324
-1 2 11 0.5261 0.0144
-1 2 12 0.0134 0.0032
-1 2 13 -0.4819 -0.0020
-1 2 14 0.6624 -0.0079
-1 2 15 -0.5384 0.0087
-1 2 16 0.2630 0.0004
-1 3 1 8.0417 -0.2512
-1 3 2 -5.8723 0.0344
-1 3 5 -1.3512 -0.0235
-1 3 7 -1.4214 -0.0192
-1 3 8 1.1973 0.0170
-1 3 9 -1.1720 -0.0347
-1 3 10 1.0073 0.0345
-1 3 11 -0.5030 -0.0123
-1 3 12 -0.1892 -0.0002
-1 3 13 0.7497 -0.0093
-1 3 14 -0.9138 0.0199
-1 3 15 0.6423 -0.0153
-1 4 1 -3.0639 0.1298
-1 4 2 1.6227 0.0444
-1 4 3 0.0875 -0.0984
-1 4 5 2.1011 0.0203
-1 4 7 1.3783 0.0008
-1 4 8 -1.1463 -0.0159
-1 4 9 1.0356 0.0399
-1 4 10 -0.7133 -0.0348
-1 4 11 0.0744 0.0128
-1 4 12 0.6695 -0.0082
-1 4 13 -1.1465 0.0200
-1 4 14 1.0813 -0.0220
-1 4 15 -0.5631 0.0089
-1 5 1 1.1906 -0.0509
-1 5 2 -0.6874 -0.0729
-1 5 3 -0.2306 0.0868
-1 5 4 1.1128 -0.0281
-1 5 5 -1.4197 -0.0047
-1 5 7 -0.8918 0.0105
-1 5 8 0.7286 0.0193
-1 5 9 -0.5286 -0.0412
-1 5 10 0.0714 0.0298
-1 5 11 0.6013 -0.0125
-1 5 12 -1.1843 0.0153
-1 5 13 1.3168 -0.0227
-1 5 14 -0.8969 0.0124
-1 6 1 -0.6115 -0.0244
-1 6 2 0.5993 0.1050
-1 6 3 -0.0007 -0.0907
-1 6 4 -0.6396 0.0362
-1 6 6 -0.6696 0.0267
-1 6 7 0.4824 -0.0153
-1 6 8 -0.3164 -0.0156
-1 6 9 -0.0114 0.0258
-1 6 10 0.5541 -0.0106
-1 6 11 -1.1000 0.0039
-1 6 12 1.3259 -0.0154
-1 6 13 -1.0559 0.0180
-1 6 14 0.4604 0.0006
-1 7 1 0.2731 0.1268
-1 7 2 -0.3260 -0.1572
-1 7 3 -0.0645 0.1054
-1 7 5 -0.3664 0.0286
-1 7 6 0.2488 -0.0344
-1 7 7 -0.1699 0.0205
-1 7 8 -0.0009 0.0004
-1 7 9 0.3816 0.0004
-1 7 10 -0.8284 -0.0094
-1 7 11 1.0619 -0.0018
-1 7 12 -0.9235 0.0223
-1 7 13 0.5017 -0.0197
-1 8 1 -0.1662 -0.2184
-1 8 2 0.2088 0.1861
-1 8 3 -0.0933 -0.0959
-1 8 4 0.0955 0.0340
-1 8 5 -0.1617 -0.0315
-1 8 6 0.1354 0.0428
-1 8 7 -0.1045 -0.0324
-1 8 8 0.2526 0.0177
-1 8 9 -0.5230 -0.0154
-1 8 10 0.6630 0.0056
-1 8 11 -0.5363 0.0245
-1 8 12 0.2465 -0.0466
-1 9 1 0.3610 0.2509
-1 9 2 -0.4082 -0.1633
-1 9 3 0.4299 0.0582
-1 9 4 -0.4590 -0.0181
-1 9 5 0.3912 0.0389
-1 9 6 -0.2570 -0.0579
-1 9 7 0.2405 0.0471
-1 9 8 -0.3717 -0.0279
-1 9 9 0.4347 0.0109
-1 9 10 -0.2668 0.0190
-1 9 11 -0.0206 -0.0565
-1 10 1 -0.5747 -0.2297
-1 10 2 0.5395 0.1115
-1 10 3 -0.4573 -0.0157
-1 10 4 0.3246 0.0048
-1 10 5 -0.1626 -0.0439
-1 10 6 0.0941 0.0648
-1 10 7 -0.1826 -0.0510
-1 10 8 0.2798 0.0263
-1 10 9 -0.1958 0.0009
-1 10 10 -0.0343 -0.0364
-1 11 1 0.5620 0.1942
-1 11 2 -0.3954 -0.0659
-1 11 3 0.1759 -0.0158
-1 11 4 0.0232 0.0095
-1 11 5 -0.1212 0.0341
-1 11 6 0.0795 -0.0530
-1 11 7 0.0212 0.0399
-1 11 8 -0.0413 -0.0172
-1 11 9 -0.0404 -0.0071
-1 12 1 -0.3208 -0.1612
-1 12 2 0.0979 0.0337
-1 12 3 0.1082 0.0359
-1 12 4 -0.2047 -0.0222
-1 12 5 0.1866 -0.0195
-1 12 6 -0.1333 0.0364
-1 12 7 0.1290 -0.0263
-1 12 8 -0.1664 0.0092
-1 13 1 -0.0325 0.1118
-1 13 2 0.2256 0.0035
-1 13 3 -0.3139 -0.0528
-1 13 4 0.2598 0.0278
-1 13 5 -0.1589 0.0139
-1 13 6 0.1299 -0.0285
-1 13 7 -0.1795 0.0188
-1 14 1 0.2774 -0.0328
-1 14 2 -0.4134 -0.0555
-1 14 3 0.3960 0.0732
-1 14 4 -0.2476 -0.0330
-1 14 5 0.1072 -0.0085
-1 15 1 -0.2163 -0.0445
-1 15 2 0.2925 0.0970
-1 15 3 -0.2331 -0.0860
0 -16 2 0.1899 0.0758
0 -16 3 -0.0947 -0.0501
0 -16 4 -0.0712 0.0043
0 -16 5 0.1271 0.0427
0 -16 6 -0.0525 -0.0687
0 -16 7 -0.0077 0.0657
0 -15 1 0.0122 0.0540
0 -15 2 -0.0425 -0.0438
0 -15 3 -0.0696 0.0195
0 -15 4 0.1840 0.0092
0 -15 5 -0.1740 -0.0315
0 -15 6 0.1064 0.0384
0 -15 7 -0.1073 -0.0284
0 -15 8 0.1535 0.0084
0 -15 9 -0.1379 0.0140
0 -15 10 0.0686 -0.0320
0 -14 1 0.1290 0.0207
0 -14 2 -0.1155 -0.0174
0 -14 3 0.1784 0.0108
0 -14 4 -0.2170 -0.0058
0 -14 5 0.2014 0.0061
0 -14 6 -0.2072 -0.0062
0 -14 7 0.2474 0.0012
0 -14 8 -0.2270 0.0063
0 -14 9 0.1268 -0.0133
0 -14 10 -0.0814 0.0201
0 -14 11 0.1703 -0.0226
0 -14 12 -0.2680 0.0128
0 -13 1 -0.1854 -0.0980
0 -13 2 0.0844 0.0659
0 -13 3 -0.0476 -0.0238
0 -13 4 0.0610 -0.0008
0 -13 5 -0.1321 0.0009
0 -13 6 0.2320 0.0057
0 -13 7 -0.2405 -0.0068
0 -13 8 0.0872 0.0073
0 -13 9 0.0885 -0.0092
0 -13 10 -0.0781 0.0053
0 -13 11 -0.0992 0.0024
0 -13 12 0.2093 0.0011
0 -13 13 -0.1388 -0.0178
0 -12 1 0.0464 0.1537
0 -12 2 0.1921 -0.0866
0 -12 3 -0.2923 0.0179
0 -12 4 0.2109 0.0068
0 -12 5 0.0051 0.0068
0 -12 6 -0.1770 -0.0206
0 -12 7 0.1148 0.0191
0 -12 8 0.1553 -0.0166
0 -12 9 -0.3762 0.0185
0 -12 10 0.3642 -0.0126
0 -12 11 -0.2368 0.0007
0 -12 12 0.2123 -0.0013
0 -12 13 -0.2743 0.0163
0 -12 14 0.2169 -0.0214
0 -11 1 0.1939 -0.1965
0 -11 2 -0.4671 0.0903
0 -11 3 0.5415 0.0000
0 -11 4 -0.3583 -0.0176
0 -11 5 0.0389 -0.0109
0 -11 6 0.1547 0.0266
0 -11 7 -0.0536 -0.0166
0 -11 8 -0.2332 0.0078
0 -11 9 0.4502 -0.0087
0 -11 10 -0.5081 0.0035
0 -11 11 0.5447 0.0096
0 -11 12 -0.6449 -0.0132
0 -11 13 0.6623 0.0060
0 -11 14 -0.4349 -0.0066
0 -11 15 0.0538 0.0189
0 -10 1 -0.2143 0.2368
0 -10 2 0.4337 -0.0897
0 -10 3 -0.4866 -0.0198
0 -10 4 0.2945 0.0291
0 -10 5 0.0104 0.0111
0 -10 6 -0.1877 -0.0258
0 -10 7 0.1265 0.0087
0 -10 8 0.0664 0.0021
0 -10 9 -0.2393 0.0028
0 -10 10 0.3885 -0.0011
0 -10 11 -0.5850 -0.0133
0 -10 12 0.7625 0.0241
0 -10 13 -0.7384 -0.0242
0 -10 14 0.4714 0.0212
0 -10 15 -0.1492 -0.0160
0 -9 1 -0.0357 -0.2595
0 -9 2 -0.2239 0.0788
0 -9 3 0.3758 0.0379
0 -9 4 -0.2854 -0.0344
0 -9 5 0.0412 -0.0141
0 -9 6 0.1564 0.0252
0 -9 7 -0.1918 -0.0043
0 -9 8 0.0919 -0.0032
0 -9 9 0.0827 -0.0074
0 -9 10 -0.3207 0.0079
0 -9 11 0.5827 0.0085
0 -9 12 -0.7268 -0.0218
0 -9 13 0.6396 0.0194
0 -9 14 -0.4071 -0.0063
0 -9 15 0.2270 -0.0097
0 -9 16 -0.1629 0.0225
0 -8 1 0.1776 0.2285
0 -8 2 0.3414 -0.0385
0 -8 3 -0.7098 -0.0613
0 -8 4 0.6951 0.0381
0 -8 5 -0.3879 0.0135
0 -8 6 0.0787 -0.0188
0 -8 7 0.0055 -0.0014
0 -8 8 0.1532 0.0023
0 -8 9 -0.4388 0.0113
0 -8 10 0.7339 -0.0101
0 -8 11 -0.9314 -0.0059
0 -8 12 0.9216 0.0136
0 -8 13 -0.6951 -0.0045
0 -8 14 0.4135 -0.0092
0 -8 15 -0.2541 0.0149
0 -8 16 0.2118 -0.0095
0 -7 1 0.0192 -0.1334
0 -7 2 -1.1186 -0.0295
0 -7 3 1.7842 0.0891
0 -7 4 -1.6851 -0.0458
0 -7 5 1.1121 -0.0022
0 -7 6 -0.6573 0.0036
0 -7 7 0.6671 0.0088
0 -7 8 -1.0156 -0.0012
0 -7 9 1.3743 -0.0116
0 -7 10 -1.5597 0.0071
0 -7 11 1.5519 0.0049
0 -7 12 -1.3428 -0.0049
0 -7 13 0.9545 -0.0037
0 -7 14 -0.5348 0.0039
0 -7 15 0.2587 0.0094
0 -7 16 -0.1498 -0.0265
0 -6 1 -0.7976 0.0212
0 -6 2 2.9057 0.0876
0 -6 3 -3.8421 -0.1017
0 -6 4 3.3842 0.0492
0 -6 5 -2.3647 -0.0124
0 -6 6 1.8012 0.0128
0 -6 7 -1.9691 -0.0140
0 -6 8 2.3635 -0.0010
0 -6 9 -2.4537 0.0115
0 -6 10 2.2185 -0.0065
0 -6 11 -1.9020 0.0013
0 -6 12 1.5678 -0.0053
0 -6 13 -1.1285 0.0060
0 -6 14 0.6322 0.0072
0 -6 15 -0.2612 -0.0260
0 -6 16 0.0977 0.0365
0 -5 1 3.6467 0.0613
0 -5 2 -6.8176 -0.1116
0 -5 3 7.5219 0.0893
0 -5 4 -6.1678 -0.0398
0 -5 5 4.4435 0.0196
0 -5 6 -3.6751 -0.0236
0 -5 7 3.7720 0.0183
0 -5 8 -3.7712 -0.0012
0 -5 9 3.1519 -0.0078
0 -5 10 -2.2775 0.0069
0 -5 11 1.6656 -0.0093
0 -5 12 -1.3210 0.0136
0 -5 13 0.9591 -0.0074
0 -5 14 -0.5213 -0.0073
0 -5 15 0.1827 0.0155
0 -5 16 -0.0346 -0.0125
0 -4 1 -11.0092 -0.1407
0 -4 2 14.1892 0.1338
0 -4 3 -13.4322 -0.0766
0 -4 4 10.3163 0.0280
0 -4 5 -7.3782 -0.0204
0 -4 6 5.9508 0.0283
0 -4 7 -5.4462 -0.0219
0 -4 8 4.6310 0.0068
0 -4 9 -3.2025 0.0011
0 -4 10 1.8442 -0.0052
0 -4 11 -1.1008 0.0131
0 -4 12 0.7903 -0.0164
0 -4 13 -0.5058 0.0082
0 -4 14 0.1786 0.0002
0 -4 15 0.0400 0.0043
0 -4 16 -0.1189 -0.0139
0 -3 1 23.4258 0.2540
0 -3 2 -24.6361 -0.1813
0 -3 4 -15.1977 -0.0304
0 -3 5 10.3585 0.0261
0 -3 6 -7.5813 -0.0307
0 -3 7 5.9820 0.0207
0 -3 8 -4.3561 -0.0080
0 -3 9 2.5784 0.0032
0 -3 10 -1.2610 0.0022
0 -3 11 0.6420 -0.0124
0 -3 12 -0.3563 0.0162
0 -3 13 0.0750 -0.0100
0 -3 14 0.1634 0.0077
0 -3 15 -0.2511 -0.0172
0 -3 16 0.2503 0.0259
0 -2 1 -37.5238 -0.3184
0 -2 2 35.0960 0.1919
0 -2 3 -27.7056 -0.0844
0 -2 4 18.8929 0.0437
0 -2 5 -11.7778 -0.0432
0 -2 6 7.3465 0.0363
0 -2 8 2.8490 0.0062
0 -2 9 -1.4812 -0.0079
0 -2 10 0.7562 0.0052
0 -2 11 -0.4680 0.0066
0 -2 12 0.2251 -0.0140
0 -2 13 0.0538 0.0121
0 -2 14 -0.1988 -0.0124
0 -2 15 0.1761 0.0199
0 -2 16 -0.1260 -0.0235
0 -1 1 47.5786 0.1936
0 -1 2 -41.0367 -0.0812
0 -1 4 -18.9123 -0.0489
0 -1 5 10.2079 0.0623
0 -1 6 -4.9115 -0.0436
0 -1 7 2.1559 0.0154
0 -1 8 -0.8573 -0.0083
0 -1 9 0.4360 0.0172
0 -1 10 -0.4846 -0.0171
0 -1 11 0.5284 0.0034
0 -1 12 -0.3480 0.0079
0 -1 13 0.1325 -0.0085
0 -1 14 -0.0985 0.0064
0 -1 15 0.1854 -0.0059
0 -1 16 -0.2251 0.0022
0 0 2 38.7332 -0.1079
0 0 3 -25.8105 0.0417
0 0 4 13.9633 0.0377
0 0 5 -5.7342 -0.0662
0 0 6 1.3727 0.0427
0 0 8 -0.4783 0.0106
0 0 9 -0.0144 -0.0223
0 0 10 0.5480 0.0227
0 0 11 -0.7004 -0.0088
0 0 12 0.5275 -0.0022
0 0 13 -0.3748 -0.0000
0 0 14 0.3934 0.0102
0 0 15 -0.4517 -0.0215
0 0 16 0.4284 0.0308
0 1 0 -47.1731 0.3015
0 1 2 -27.7279 0.2261
0 1 3 15.2334 -0.0872
0 1 4 -5.7185 -0.0162
0 1 5 0.4658 0.0481
0 1 6 1.3901 -0.0308
0 1 7 -1.3911 0.0097
0 1 8 0.6212 -0.0085
0 1 9 0.2754 0.0178
0 1 10 -0.8094 -0.0179
0 1 11 0.8173 0.0066
0 1 12 -0.5783 0.0013
0 1 13 0.4234 0.0052
0 1 14 -0.3760 -0.0228
0 1 15 0.3106 0.0405
0 2 0 33.2960 -0.3762
0 2 1 -23.7078 0.3258
0 2 3 -3.3176 0.0909
0 2 5 2.7443 -0.0170
0 2 7 1.0319 -0.0100
0 2 8 -0.0075 0.0080
0 2 9 -0.7218 -0.0140
0 2 10 0.9465 0.0155
0 2 11 -0.7526 -0.0072
0 2 12 0.4813 0.0001
0 2 13 -0.3031 -0.0067
0 2 14 0.1276 0.0247
0 2 15 0.0721 -0.0394
0 3 0 -16.9868 0.2507
0 3 1 7.8942 -0.1931
0 3 4 4.2703 0.0580
0 3 6 1.1169 -0.0129
0 3 7 -0.0661 0.0143
0 3 8 -0.5952 -0.0104
0 3 9 0.9025 0.0156
0 3 10 -0.8229 -0.0204
0 3 11 0.5677 0.0147
0 3 12 -0.3798 -0.0077
0 3 13 0.2164 0.0126
0 3 14 0.0466 -0.0260
0 3 15 -0.2924 0.0327
0 4 0 4.8217 -0.0983
0 4 1 1.4201 0.0714
0 4 3 4.8565 0.1235
0 4 4 -2.8654 -0.0990
0 4 7 -0.5848 -0.0107
0 4 8 0.8224 0.0049
0 4 9 -0.8303 -0.0116
0 4 10 0.6330 0.0205
0 4 11 -0.4637 -0.0197
0 4 12 0.3973 0.0176
0 4 13 -0.2483 -0.0240
0 4 14 -0.0347 0.0325
0 5 0 0.5327 -0.0120
0 5 1 -3.4621 0.0142
0 5 4 0.6997 0.1160
0 5 6 -0.4647 0.0055
0 5 7 0.6318 -0.0038
0 5 8 -0.7897 0.0087
0 5 9 0.7551 0.0004
0 5 10 -0.6024 -0.0124
0 5 11 0.5378 0.0181
0 5 12 -0.4990 -0.0237
0 5 13 0.2990 0.0317
0 5 14 -0.0250 -0.0338
0 6 0 -1.2777 0.1284
0 6 1 2.1319 -0.1168
0 6 2 -1.6106 -0.0018
0 6 3 0.6110 0.1038
0 6 4 -0.0537 -0.1091
0 6 5 -0.0062 0.0568
0 6 6 0.1000 -0.0211
0 6 7 -0.4448 0.0170
0 6 8 0.7385 -0.0157
0 6 9 -0.7611 0.0048
0 6 10 0.6791 0.0063
0 6 11 -0.6466 -0.0144
0 6 12 0.5354 0.0232
0 6 13 -0.2578 -0.0279
0 7 0 0.8090 -0.2613
0 7 1 -0.9218 0.2287
0 7 2 0.5505 -0.0725
0 7 3 -0.2880 -0.0624
0 7 5 -0.3924 -0.0633
0 7 6 0.0520 0.0338
0 7 7 0.4663 -0.0217
0 7 8 -0.7358 0.0128
0 7 9 0.6993 -0.0047
0 7 10 -0.6141 0.0009
0 7 11 0.5610 0.0042
0 7 12 -0.3944 -0.0122
0 8 0 -0.4789 0.3492
0 8 1 0.4294 -0.2913
0 8 2 -0.2716 0.1170
0 8 3 0.2821 0.0285
0 8 4 -0.3622 -0.0767
0 8 5 0.1816 0.0628
0 8 6 0.2848 -0.0390
0 8 7 -0.6529 0.0215
0 8 8 0.6478 -0.0120
0 8 9 -0.4410 0.0142
0 8 10 0.3155 -0.0209
0 8 11 -0.2636 0.0179
0 9 0 0.1843 -0.3543
0 9 1 -0.1752 0.2868
0 9 2 0.1590 -0.1297
0 9 3 -0.2041 0.0028
0 9 4 0.1365 0.0478
0 9 5 0.1866 -0.0489
0 9 6 -0.5628 0.0335
0 9 7 0.6409 -0.0183
0 9 8 -0.3873 0.0164
0 9 9 0.1092 -0.0309
0 9 10 -0.0153 0.0434
0 10 0 -0.0163 0.3030
0 10 1 0.2002 -0.2455
0 10 2 -0.3491 0.1284
0 10 3 0.3892 -0.0328
0 10 4 -0.1946 -0.0153
0 10 5 -0.1735 0.0281
0 10 6 0.4231 -0.0207
0 10 7 -0.3546 0.0101
0 10 8 0.1102 -0.0150
0 10 9 0.0360 0.0341
0 10 10 -0.0272 -0.0445
0 11 0 0.1535 -0.2375
0 11 1 -0.4685 0.1962
0 11 2 0.6460 -0.1191
0 11 3 -0.5844 0.0514
0 11 4 0.2950 -0.0073
0 11 5 0.0272 -0.0116
0 11 6 -0.1599 0.0084
0 11 7 0.0941 0.0002
0 11 8 -0.0167 0.0046
0 12 0 -0.3350 0.1742
0 12 1 0.5454 -0.1484
0 12 2 -0.5536 0.1044
0 12 3 0.3451 -0.0601
0 12 4 -0.0644 0.0226
0 12 5 -0.0973 -0.0018
0 12 6 0.0895 0.0014
0 12 7 -0.0353 -0.0077
0 13 0 0.3149 -0.1057
0 13 1 -0.3497 0.0983
0 13 2 0.2011 -0.0853
0 13 3 0.0520 0.0647
0 13 4 -0.2229 -0.0380
0 13 5 0.2142 0.0179
0 13 6 -0.1090 -0.0119
0 14 0 -0.2037 0.0257
0 14 1 0.1975 -0.0388
0 14 2 -0.0419 0.0531
0 14 3 -0.1489 -0.0555
0 14 4 0.2190 0.0443
0 15 0 0.1038 0.0448
0 15 1 -0.1373 -0.0198
0 15 2 0.0440 -0.0079
1 -16 0 0.0866 0.0159
1 -16 1 -0.1278 0.0290
1 -16 2 0.1454 -0.0279
1 -16 3 -0.1953 -0.0027
1 -16 4 0.2441 0.0161
1 -16 5 -0.1746 0.0073
1 -16 6 -0.0173 -0.0395
1 -16 7 0.1594 0.0439
1 -16 8 -0.1283 -0.0204
1 -15 0 0.0786 0.0363
1 -15 1 0.0329 -0.0730
1 -15 2 -0.1303 0.0375
1 -15 3 0.2423 0.0211
1 -15 4 -0.2782 -0.0368
1 -15 5 0.1216 0.0025
1 -15 6 0.1482 0.0331
1 -15 7 -0.2953 -0.0319
1 -15 8 0.2267 0.0074
1 -15 9 -0.1024 0.0032
1 -15 10 0.0833 0.0105
1 -14 0 -0.0949 -0.1242
1 -14 1 -0.0525 0.1343
1 -14 2 0.1894 -0.0581
1 -14 3 -0.3255 -0.0257
1 -14 4 0.3543 0.0475
1 -14 5 -0.1941 -0.0149
1 -14 6 -0.0351 -0.0169
1 -14 7 0.1261 0.0179
1 -14 8 -0.0536 -0.0037
1 -14 9 -0.0201 0.0002
1 -14 10 0.0027 -0.0094
1 -14 11 0.0272 0.0146
1 -14 12 -0.0017 -0.0066
1 -13 0 -0.1474 0.2027
1 -13 1 0.2685 -0.1885
1 -13 2 -0.3882 0.0872
1 -13 3 0.5252 0.0107
1 -13 4 -0.5819 -0.0436
1 -13 5 0.4846 0.0252
1 -13 6 -0.3208 -0.0001
1 -13 7 0.2316 -0.0089
1 -13 8 -0.2269 0.0055
1 -13 9 0.2207 -0.0004
1 -13 10 -0.1964 0.0002
1 -13 11 0.2074 -0.0060
1 -13 12 -0.2403 0.0128
1 -13 13 0.2101 -0.0138
1 -12 0 0.4632 -0.2461
1 -12 1 -0.5281 0.2186
1 -12 2 0.6064 -0.1114
1 -12 3 -0.7314 0.0110
1 -12 4 0.8049 0.0336
1 -12 5 -0.7256 -0.0316
1 -12 6 0.5347 0.0118
1 -12 7 -0.3642 0.0045
1 -12 8 0.2900 -0.0054
1 -12 9 -0.3061 -0.0061
1 -12 10 0.3830 0.0107
1 -12 11 -0.4688 0.0040
1 -12 12 0.4772 -0.0241
1 -12 13 -0.3576 0.0264
1 -12 14 0.1597 -0.0100
1 -11 0 -0.6256 0.2659
1 -11 1 0.6166 -0.2286
1 -11 2 -0.6457 0.1265
1 -11 3 0.7568 -0.0340
1 -11 4 -0.8237 -0.0151
1 -11 5 0.6884 0.0254
1 -11 6 -0.3753 -0.0116
1 -11 7 0.0888 -0.0058
1 -11 8 -0.0126 0.0057
1 -11 9 0.1638 0.0100
1 -11 10 -0.4104 -0.0155
1 -11 11 0.5790 -0.0017
1 -11 12 -0.5698 0.0196
1 -11 13 0.4134 -0.0144
1 -11 14 -0.2160 -0.0052
1 -10 0 0.5179 -0.2739
1 -10 1 -0.4037 0.2222
1 -10 2 0.3965 -0.1325
1 -10 3 -0.5577 0.0597
1 -10 4 0.6701 -0.0146
1 -10 5 -0.4629 -0.0069
1 -10 6 -0.0264 0.0045
1 -10 7 0.4501 0.0090
1 -10 8 -0.4998 -0.0100
1 -10 9 0.1805 -0.0042
1 -10 10 0.2465 0.0110
1 -10 11 -0.5212 -0.0007
1 -10 12 0.5735 -0.0089
1 -10 13 -0.4991 0.0035
1 -10 14 0.4001 0.0063
1 -10 15 -0.2987 -0.0055
1 -9 0 -0.1579 0.2502
1 -9 1 -0.0960 -0.1840
1 -9 2 0.0816 0.1199
1 -9 3 0.2528 -0.0801
1 -9 4 -0.4872 0.0439
1 -9 5 0.2028 -0.0084
1 -9 6 0.4791 -0.0047
1 -9 7 -1.0020 -0.0051
1 -9 8 0.9513 0.0117
1 -9 9 -0.4089 -0.0032
1 -9 10 -0.2193 -0.0050
1 -9 11 0.6070 0.0005
1 -9 12 -0.7179 0.0085
1 -9 13 0.6916 -0.0118
1 -9 14 -0.6204 0.0107
1 -9 15 0.4962 -0.0080
1 -8 0 -0.2227 -0.1673
1 -8 1 0.6118 0.1016
1 -8 2 -0.4860 -0.0826
1 -8 3 -0.0771 0.0870
1 -8 4 0.3923 -0.0632
1 -8 5 0.0056 0.0157
1 -8 6 -0.7888 0.0107
1 -8 7 1.2099 -0.0036
1 -8 8 -0.8720 -0.0071
1 -8 9 0.0261 0.0015
1 -8 10 0.7676 0.0074
1 -8 11 -1.1392 -0.0034
1 -8 12 1.1065 -0.0100
1 -8 13 -0.8944 0.0188
1 -8 14 0.6600 -0.0149
1 -8 15 -0.4319 -0.0001
1 -8 16 0.2309 0.0163
1 -7 0 0.2730 0.0393
1 -7 1 -0.6550 0.0052
1 -7 2 0.3299 0.0330
1 -7 3 0.3640 -0.0854
1 -7 4 -0.6063 0.0788
1 -7 5 0.1125 -0.0282
1 -7 6 0.5593 -0.0053
1 -7 7 -0.6655 0.0033
1 -7 9 1.0122 0.0038
1 -7 10 -1.7589 -0.0144
1 -7 11 1.8970 0.0107
1 -7 12 -1.5253 0.0030
1 -7 13 0.9816 -0.0102
1 -7 14 -0.5236 0.0007
1 -7 15 0.2209 0.0201
1 -7 16 -0.0675 -0.0357
1 -6 0 0.2225 0.0837
1 -6 1 -0.1647 -0.1014
1 -6 2 0.7267 0.0127
1 -6 3 -1.3660 0.0806
1 -6 4 1.4400 -0.0939
1 -6 5 -0.9807 0.0478
1 -6 6 0.5649 -0.0107
1 -6 7 -0.6613 0.0057
1 -6 9 -2.0248 -0.0028
1 -6 10 2.4500 0.0148
1 -6 11 -2.2866 -0.0148
1 -6 12 1.6577 0.0050
1 -6 13 -0.9287 0.0019
1 -6 14 0.3799 0.0034
1 -6 15 -0.0703 -0.0181
1 -6 16 -0.0432 0.0292
1 -5 0 -1.4746 -0.1790
1 -5 1 1.9686 0.1794
1 -5 2 -2.6248 -0.0549
1 -5 3 3.0047 -0.0691
1 -5 4 -2.9183 0.0990
1 -5 5 2.5990 -0.0576
1 -5 6 -2.3223 0.0173
1 -5 7 2.1841 -0.0078
1 -5 8 -2.2057 0.0100
1 -5 9 2.3397 -0.0037
1 -5 10 -2.3658 -0.0084
1 -5 11 2.0422 0.0145
1 -5 12 -1.3989 -0.0093
1 -5 13 0.7123 -0.0023
1 -5 14 -0.2019 0.0098
1 -5 15 -0.0990 -0.0072
1 -5 16 0.2180 -0.0001
1 -4 0 4.1446 0.2773
1 -4 1 -4.8756 -0.2586
1 -4 2 5.1195 0.1009
1 -4 3 -4.8923 0.0482
1 -4 4 4.5142 -0.0902
1 -4 5 -4.1936 0.0518
1 -4 6 3.7675 -0.0107
1 -4 7 -3.0977 0.0022
1 -4 8 2.4219 -0.0103
1 -4 9 -2.0266 0.0105
1 -4 10 1.8065 0.0019
1 -4 11 -1.4433 -0.0154
1 -4 12 0.8632 0.0160
1 -4 13 -0.2674 -0.0007
1 -4 14 -0.1728 -0.0183
1 -4 15 0.4250 0.0267
1 -4 16 -0.4847 -0.0235
1 -3 0 -9.1962 -0.3935
1 -3 1 9.1691 0.3383
1 -3 2 -8.0781 -0.1467
1 -3 3 6.5737 -0.0204
1 -3 4 -5.4159 0.0722
1 -3 5 4.7070 -0.0427
1 -3 7 2.9537 -0.0034
1 -3 8 -2.0436 0.0142
1 -3 9 1.5481 -0.0169
1 -3 10 -1.2677 0.0034
1 -3 11 0.8416 0.0160
1 -3 12 -0.2467 -0.0233
1 -3 13 -0.2801 0.0097
1 -3 14 0.5842 0.0135
1 -3 15 -0.6627 -0.0275
1 -3 16 0.5533 0.0266
1 -2 0 16.7385 0.4614
1 -2 1 -14.6822 -0.3736
1 -2 2 11.1942 0.1764
1 -2 3 -7.6242 -0.0153
1 -2 4 5.1278 -0.0434
1 -2 5 -3.7433 0.0343
1 -2 6 2.7864 -0.0159
1 -2 7 -1.9185 0.0126
1 -2 8 1.3369 -0.0180
1 -2 9 -1.0981 0.0190
1 -2 10 0.8616 -0.0080
1 -2 11 -0.3782 -0.0113
1 -2 12 -0.1861 0.0231
1 -2 13 0.5347 -0.0153
1 -2 14 -0.5813 -0.0044
1 -2 15 0.4270 0.0162
1 -2 16 -0.2072 -0.0122
1 -1 0 -24.7274 -0.3960
1 -1 1 19.7547 0.3221
1 -1 4 -3.8303 -0.0003
1 -1 5 1.9874 -0.0183
1 -1 6 -1.1191 0.0210
1 -1 8 -0.6487 0.0131
1 -1 9 0.7362 -0.0134
1 -1 10 -0.5905 0.0109
1 -1 11 0.1650 0.0020
1 -1 12 0.2182 -0.0166
1 -1 13 -0.2979 0.0181
1 -1 14 0.1132 -0.0081
1 -1 15 0.1351 0.0036
1 0 0 29.0663 0.2150
1 0 1 -21.2981 -0.2030
1 0 3 -6.0067 -0.1019
1 0 4 2.1732 0.0514
1 0 5 -0.5903 -0.0055
1 0 6 0.0993 -0.0189
1 0 7 -0.1291 0.0151
1 0 8 0.4650 -0.0039
1 0 9 -0.7399 0.0067
1 0 10 0.6369 -0.0156
1 0 11 -0.2713 0.0100
1 0 12 0.0086 0.0091
1 0 13 -0.0276 -0.0224
1 0 14 0.2237 0.0235
1 0 15 -0.3968 -0.0238
1 1 0 -26.1435 -0.0320
1 1 2 -8.6718 -0.1229
1 1 3 3.2150 0.1352
1 1 4 -0.8337 -0.0961
1 1 5 0.1936 0.0276
1 1 6 -0.1876 0.0166
1 1 7 0.5127 -0.0138
1 1 8 -0.9985 -0.0027
1 1 9 1.2305 -0.0038
1 1 10 -0.9697 0.0236
1 1 11 0.4450 -0.0238
1 1 12 -0.0360 0.0003
1 1 13 -0.0956 0.0219
1 1 14 0.0154 -0.0280
1 1 15 0.1214 0.0263
1 2 0 16.4567 -0.0788
1 2 1 -8.5068 0.0101
1 2 4 0.3037 0.1250
1 2 5 -0.6527 -0.0409
1 2 6 0.9750 -0.0154
1 2 7 -1.3975 0.0093
1 2 8 1.7870 0.0133
1 2 9 -1.7175 -0.0030
1 2 10 1.0916 -0.0265
1 2 11 -0.2750 0.0325
1 2 12 -0.3223 -0.0091
1 2 13 0.5349 -0.0136
1 2 14 -0.4191 0.0173
1 3 0 -5.3298 0.1469
1 3 2 1.2637 -0.0449
1 3 3 -0.5545 0.1454
1 3 4 -0.7314 -0.1316
1 3 6 -1.7670 0.0110
1 3 8 -2.0866 -0.0311
1 3 9 1.5552 0.0161
1 3 10 -0.6125 0.0200
1 3 11 -0.2464 -0.0298
1 3 12 0.6717 0.0101
1 3 13 -0.6244 0.0071
1 3 14 0.2940 -0.0071
1 4 0 -1.3668 -0.2180
1 4 1 2.8915 0.1750
1 4 2 -1.8306 -0.0185
1 4 3 -0.2222 -0.1120
1 4 5 -2.0154 -0.0408
1 4 6 2.0873 -0.0023
1 4 7 -2.0570 -0.0187
1 4 8 1.6310 0.0413
1 4 9 -0.7371 -0.0205
1 4 10 -0.1851 -0.0147
1 4 11 0.6557 0.0217
1 4 12 -0.5635 -0.0052
1 4 13 0.1259 -0.0062
1 5 0 2.3153 0.2765
1 5 2 0.2486 0.0812
1 5 4 -1.8980 -0.0917
1 5 5 1.8755 0.0385
1 5 7 1.4963 0.0255
1 5 8 -0.7735 -0.0345
1 5 9 -0.1405 0.0102
1 5 10 0.6847 0.0154
1 5 11 -0.6010 -0.0152
1 5 12 0.0929 0.0024
1 5 13 0.4412 0.0034
1 6 0 -0.7044 -0.2857
1 6 2 0.8545 -0.1224
1 6 5 -1.0698 -0.0360
1 6 6 1.0301 0.0195
1 6 7 -0.6959 -0.0270
1 6 8 -0.0046 0.0230
1 6 9 0.5980 -0.0019
1 6 10 -0.6484 -0.0095
1 6 11 0.2239 0.0038
1 6 12 0.2835 0.0012
1 7 0 -0.2586 0.2481
1 7 1 0.4905 -0.2600
1 7 2 -0.6046 0.1439
1 7 3 0.3704 -0.0229
1 7 4 -0.1594 -0.0236
1 7 5 0.2387 0.0222
1 7 6 -0.3054 -0.0233
1 7 7 0.0001 0.0282
1 7 8 0.4808 -0.0195
1 7 9 -0.6382 0.0076
1 7 10 0.3337 -0.0099
1 7 11 0.1053 0.0167
1 8 1 -0.1125 0.2198
1 8 2 -0.0898 -0.1527
1 8 3 0.3502 0.0724
1 8 4 -0.3293 -0.0269
1 8 5 0.1048 0.0007
1 8 6 -0.0974 0.0215
1 8 7 0.4123 -0.0281
1 8 8 -0.6511 0.0188
1 8 9 0.4774 -0.0164
1 8 10 -0.0582 0.0288
1 9 0 0.3103 0.1145
1 9 1 -0.3599 -0.1568
1 9 2 0.5311 0.1408
1 9 3 -0.5608 -0.1043
1 9 4 0.3361 0.0620
1 9 5 -0.1420 -0.0135
1 9 6 0.2651 -0.0223
1 9 7 -0.5393 0.0259
1 9 8 0.5594 -0.0138
1 9 9 -0.2434 0.0171
1 10 0 -0.5854 -0.0286
1 10 1 0.7326 0.0751
1 10 2 -0.8130 -0.1036
1 10 3 0.6523 0.1060
1 10 4 -0.3540 -0.0707
1 10 5 0.2188 0.0132
1 10 6 -0.3318 0.0238
1 10 7 0.4340 -0.0214
1 10 8 -0.2924 0.0080
1 11 0 0.7633 -0.0541
1 11 1 -0.9440 0.0050
1 11 2 0.9081 0.0602
1 11 3 -0.6442 -0.0974
1 11 4 0.3529 0.0773
1 11 5 -0.2292 -0.0240
1 11 6 0.2355 -0.0110
1 11 7 -0.1908 0.0111
1 12 0 -0.7415 0.1150
1 12 1 0.7747 -0.0624
1 12 2 -0.5836 -0.0320
1 12 3 0.2892 0.1000
1 12 4 -0.0701 -0.0995
1 12 5 -0.0024 0.0544
1 12 6 -0.0020 -0.0161
1 13 0 0.5466 -0.1462
1 13 1 -0.3778 0.0930
1 13 2 0.0852 0.0163
1 13 3 0.1638 -0.1007
1 13 4 -0.2648 0.1125
1 14 0 -0.3983 0.1445
1 14 1 0.1595 -0.0986
1 14 2 0.1055 -0.0012
1 14 3 -0.2584 0.0759
1 15 0 0.2997 -0.1092
2 -16 0 -0.3793 0.0316
2 -16 1 0.3982 -0.0349
2 -16 2 -0.2707 0.0245
2 -16 3 0.1504 -0.0220
2 -16 4 -0.1674 0.0357
2 -16 5 0.2392 -0.0505
2 -16 6 -0.2055 0.0480
2 -16 7 0.0832 -0.0270
2 -16 8 -0.0334 0.0012
2 -15 0 0.5138 -0.0770
2 -15 1 -0.3352 0.0962
2 -15 2 0.1053 -0.0689
2 -15 3 0.0112 0.0254
2 -15 4 0.0257 -0.0026
2 -15 5 -0.0709 0.0063
2 -15 6 0.0147 -0.0150
2 -15 7 0.0621 0.0094
2 -15 8 -0.0516 0.0084
2 -15 9 0.0153 -0.0204
2 -15 10 -0.0773 0.0117
2 -14 0 -0.1759 0.1058
2 -14 1 -0.0667 -0.1330
2 -14 2 0.2779 0.0888
2 -14 3 -0.3755 -0.0212
2 -14 4 0.3799 -0.0150
2 -14 5 -0.3793 0.0107
2 -14 6 0.3804 0.0052
2 -14 7 -0.3238 -0.0081
2 -14 8 0.2581 -0.0021
2 -14 9 -0.3381 0.0089
2 -14 10 0.5833 0.0011
2 -14 11 -0.7798 -0.0233
2 -14 12 0.7264 0.0366
2 -13 0 -0.2957 -0.1107
2 -13 1 0.4205 0.1375
2 -13 2 -0.5735 -0.0952
2 -13 3 0.7169 0.0365
2 -13 4 -0.8074 -0.0064
2 -13 5 0.7960 0.0046
2 -13 6 -0.6401 -0.0103
2 -13 7 0.4075 0.0122
2 -13 8 -0.3124 -0.0092
2 -13 9 0.5097 0.0037
2 -13 10 -0.8600 -0.0034
2 -13 11 1.0391 0.0136
2 -13 12 -0.8947 -0.0238
2 -13 13 0.5745 0.0179
2 -12 0 0.3878 0.0910
2 -12 1 -0.4499 -0.1152
2 -12 2 0.6392 0.0960
2 -12 3 -0.8709 -0.0663
2 -12 4 1.0030 0.0408
2 -12 5 -0.9145 -0.0168
2 -12 6 0.6080 0.0019
2 -12 7 -0.2771 -0.0052
2 -12 8 0.1884 0.0137
2 -12 9 -0.4083 -0.0077
2 -12 10 0.6973 -0.0065
2 -12 11 -0.7645 0.0069
2 -12 12 0.5764 0.0057
2 -12 13 -0.3243 -0.0085
2 -11 0 -0.3180 -0.0429
2 -11 1 0.4436 0.0680
2 -11 2 -0.6604 -0.0840
2 -11 3 0.8788 0.0872
2 -11 4 -0.9666 -0.0596
2 -11 5 0.8257 0.0093
2 -11 6 -0.4989 0.0209
2 -11 7 0.1919 -0.0085
2 -11 8 -0.1126 -0.0139
2 -11 9 0.2527 0.0080
2 -11 10 -0.3915 0.0147
2 -11 11 0.3560 -0.0176
2 -11 12 -0.1989 -0.0014
2 -11 13 0.0749 0.0125
2 -11 14 -0.0377 -0.0042
2 -10 0 0.5333 -0.0257
2 -10 1 -0.5866 -0.0034
2 -10 2 0.6394 0.0583
2 -10 3 -0.7293 -0.0957
2 -10 4 0.7892 0.0702
2 -10 5 -0.7041 -0.0031
2 -10 6 0.4624 -0.0344
2 -10 7 -0.2158 0.0147
2 -10 8 0.1364 0.0144
2 -10 9 -0.2220 -0.0070
2 -10 10 0.3115 -0.0185
2 -10 11 -0.2925 0.0196
2 -10 12 0.2077 0.0041
2 -10 13 -0.1447 -0.0202
2 -10 14 0.1234 0.0164
2 -9 0 -0.7347 0.0957
2 -9 1 0.4580 -0.0654
2 -9 2 -0.2722 -0.0270
2 -9 3 0.3362 0.1017
2 -9 4 -0.5176 -0.0881
2 -9 5 0.5576 0.0155
2 -9 6 -0.3697 0.0271
2 -9 7 0.1421 -0.0090
2 -9 8 -0.1162 -0.0171
2 -9 9 0.3074 0.0059
2 -9 10 -0.5169 0.0209
2 -9 11 0.5806 -0.0222
2 -9 12 -0.5042 -0.0009
2 -9 13 0.3742 0.0182
2 -9 14 -0.2561 -0.0167
2 -9 15 0.1878 0.0066
2 -8 0 0.5007 -0.1588
2 -8 1 0.1205 0.1332
2 -8 2 -0.3336 -0.0103
2 -8 3 0.0355 -0.0979
2 -8 4 0.3881 0.1002
2 -8 5 -0.4857 -0.0304
2 -8 6 0.2151 -0.0131
2 -8 7 0.0360 -0.0019
2 -8 9 -0.5004 -0.0100
2 -8 10 0.8453 -0.0178
2 -8 11 -0.8894 0.0228
2 -8 12 0.6962 -0.0049
2 -8 13 -0.4420 -0.0112
2 -8 14 0.2451 0.0123
2 -8 15 -0.1501 -0.0029
2 -7 0 -0.2653 0.2109
2 -7 1 -0.5402 -0.1935
2 -7 2 0.5238 0.0555
2 -7 3 0.1811 0.0702
2 -7 4 -0.8190 -0.0852
2 -7 5 0.7912 0.0267
2 -7 6 -0.2637 0.0083
2 -7 7 -0.0688 0.0085
2 -7 8 -0.2002 -0.0289
2 -7 9 0.7765 0.0168
2 -7 10 -1.1033 0.0095
2 -7 11 0.9871 -0.0188
2 -7 12 -0.6461 0.0085
2 -7 13 0.3342 0.0056
2 -7 14 -0.1389 -0.0117
2 -7 15 0.0587 0.0082
2 -6 0 0.3027 -0.2351
2 -6 1 0.5890 0.2284
2 -6 2 -0.1625 -0.0969
2 -6 3 -1.0447 -0.0271
2 -6 4 1.8184 0.0525
2 -6 5 -1.4867 -0.0136
2 -6 6 0.5604 -0.0081
2 -6 7 -0.0651 -0.0084
2 -6 8 0.3710 0.0256
2 -6 9 -0.9330 -0.0178
2 -6 10 1.1060 -0.0024
2 -6 12 0.4649 -0.0131
2 -6 13 -0.1926 0.0042
2 -6 14 0.0106 0.0044
2 -6 15 0.0886 -0.0045
2 -5 0 0.5762 0.2219
2 -5 1 -1.3009 -0.2329
2 -5 2 0.1339 0.1266
2 -5 3 1.7516 -0.0136
2 -5 4 -2.6613 -0.0274
2 -5 5 2.0065 0.0143
2 -5 6 -0.7349 -0.0017
2 -5 7 0.1090 0.0076
2 -5 8 -0.3552 -0.0158
2 -5 9 0.7533 0.0143
2 -5 10 -0.7411 -0.0055
2 -5 11 0.4370 -0.0059
2 -5 12 -0.1588 0.0151
2 -5 13 -0.0464 -0.0172
2 -5 14 0.2438 0.0156
2 -5 15 -0.3507 -0.0211
2 -4 0 -3.5815 -0.1852
2 -4 1 3.5158 0.2234
2 -4 2 -1.2075 -0.1540
2 -4 3 -1.4459 0.0530
2 -4 5 -1.7919 -0.0269
2 -4 6 0.5408 0.0192
2 -4 7 0.0023 -0.0082
2 -4 8 0.1438 0.0048
2 -4 9 -0.2667 -0.0114
2 -4 10 0.0711 0.0178
2 -4 11 0.1899 -0.0111
2 -4 12 -0.3420 -0.0067
2 -4 13 0.4885 0.0221
2 -4 14 -0.6452 -0.0320
2 -4 15 0.6241 0.0445
2 -3 0 7.5045 0.1259
2 -3 1 -6.1968 -0.1990
2 -3 2 2.8631 0.1797
2 -3 3 0.2344 -0.1000
2 -3 4 -1.4612 0.0167
2 -3 7 -0.1158 0.0040
2 -3 8 0.1552 0.0092
2 -3 9 -0.3662 0.0044
2 -3 10 0.6842 -0.0251
2 -3 11 -0.8370 0.0254
2 -3 12 0.8577 -0.0046
2 -3 13 -0.9134 -0.0171
2 -3 14 0.9175 0.0298
2 -3 15 -0.6726 -0.0385
2 -2 0 -9.3235 -0.0193
2 -2 1 7.1513 0.1349
2 -2 2 -3.6095 -0.1849
2 -2 4 0.4745 -0.0555
2 -2 6 0.0021 0.0273
2 -2 7 0.2682 0.0044
2 -2 8 -0.5981 -0.0254
2 -2 9 1.0145 0.0094
2 -2 10 -1.2326 0.0194
2 -2 11 1.1563 -0.0253
2 -2 12 -1.0232 0.0069
2 -2 13 0.9643 0.0106
2 -2 14 -0.8100 -0.0135
2 -2 15 0.4514 0.0095
2 -1 0 7.3413 -0.1239
2 -1 1 -5.1527 -0.0375
2 -1 2 2.2637 0.1627
2 -1 3 -0.1566 -0.1713
2 -1 4 -0.6006 0.0848
2 -1 5 0.4279 0.0038
2 -1 6 0.0437 -0.0252
2 -1 7 -0.5767 -0.0078
2 -1 8 1.1126 0.0336
2 -1 9 -1.4173 -0.0199
2 -1 10 1.3091 -0.0091
2 -1 11 -0.9901 0.0172
2 -1 12 0.7815 -0.0042
2 -1 13 -0.6803 -0.0036
2 -1 14 0.4811 -0.0058
2 -1 15 -0.1925 0.0188
2 0 1 1.0026 -0.0436
2 0 2 0.9042 -0.1264
2 0 3 -1.8682 0.1667
2 0 4 1.6860 -0.0924
2 0 5 -0.8684 0.0038
2 0 6 -0.0336 0.0226
2 0 7 0.7789 0.0054
2 0 8 -1.2246 -0.0310
2 0 9 1.2274 0.0226
2 0 10 -0.8998 0.0013
2 0 11 0.6086 -0.0107
2 0 12 -0.5320 0.0055
2 0 13 0.4801 -0.0068
2 0 14 -0.2866 0.0210
2 0 15 0.0896 -0.0330
2 1 1 3.0293 0.0869
2 1 2 -3.9746 0.0765
2 1 3 3.6700 -0.1323
2 1 5 1.0667 -0.0195
2 1 6 -0.0753 -0.0099
2 1 7 -0.4766 -0.0042
2 1 8 0.6481 0.0254
2 1 9 -0.5312 -0.0254
2 1 10 0.3837 0.0091
2 1 11 -0.4420 0.0041
2 1 12 0.5935 -0.0090
2 1 13 -0.5403 0.0152
2 1 14 0.2708 -0.0259
2 2 1 -4.8165 -0.1248
2 2 3 -3.6266 0.0782
2 2 5 -0.8394 0.0483
2 2 6 0.3342 -0.0094
2 2 8 0.0980 -0.0188
2 2 9 -0.0165 0.0302
2 2 10 -0.2164 -0.0204
2 2 11 0.5737 0.0010
2 2 12 -0.7505 0.0124
2 2 13 0.5366 -0.0179
2 2 14 -0.1541 0.0205
2 3 0 -3.1799 -0.1932
2 3 1 4.1271 0.1786
2 3 5 0.6648 -0.0748
2 3 6 -0.6190 0.0198
2 3 7 0.4923 0.0078
2 3 8 -0.2282 0.0084
2 3 9 -0.0947 -0.0292
2 3 10 0.4582 0.0223
2 3 11 -0.7179 0.0023
2 3 12 0.6190 -0.0185
2 3 13 -0.1908 0.0191
2 4 2 2.0418 0.1661
2 4 4 0.8716 -0.0828
2 4 5 -0.8759 0.0812
2 4 7 -0.1735 -0.0174
2 4 8 -0.3367 -0.0007
2 4 9 0.6653 0.0249
2 4 10 -0.8150 -0.0177
2 4 11 0.7058 -0.0078
2 4 12 -0.2689 0.0223
2 5 0 -2.1279 -0.1088
2 5 4 -1.2773 0.0530
2 5 5 1.0268 -0.0654
2 5 6 -0.3266 0.0114
2 5 7 -0.4917 0.0168
2 5 8 1.0059 0.0026
2 5 9 -1.1598 -0.0244
2 5 10 1.0551 0.0176
2 5 11 -0.6752 0.0036
2 5 12 0.0957 -0.0154
2 6 1 -2.1050 -0.2239
2 6 3 -1.4231 -0.1137
2 6 5 -0.5266 0.0394
2 6 6 -0.3520 -0.0053
2 6 7 1.0378 -0.0121
2 6 8 -1.3148 -0.0045
2 6 9 1.3127 0.0214
2 6 10 -1.1232 -0.0183
2 6 11 0.7029 0.0057
2 7 0 -2.0722 0.0171
2 7 1 1.5912 0.1785
2 7 3 0.6446 0.1266
2 7 4 -0.2050 -0.0184
2 7 5 -0.4072 -0.0142
2 7 6 0.9790 -0.0030
2 7 7 -1.2442 0.0126
2 7 8 1.2441 -0.0021
2 7 9 -1.1558 -0.0092
2 7 10 0.9705 0.0118
2 7 11 -0.6147 -0.0091
2 8 0 1.0862 -0.0767
2 8 1 -0.5257 -0.1028
2 8 2 -0.0142 0.1642
2 8 3 0.3770 -0.1096
2 8 4 -0.7003 0.0376
2 8 5 1.0285 -0.0094
2 8 6 -1.1929 0.0100
2 8 7 1.1119 -0.0099
2 8 8 -0.9333 0.0048
2 8 9 0.7808 0.0008
2 8 10 -0.5904 -0.0071
2 9 0 -0.0885 0.1177
2 9 1 -0.3691 0.0258
2 9 2 0.6949 -0.1004
2 9 3 -0.8489 0.0961
2 9 4 0.9753 -0.0626
2 9 5 -1.0697 0.0316
2 9 6 0.9978 -0.0072
2 9 7 -0.7602 -0.0071
2 9 8 0.5105 0.0088
2 9 9 -0.3277 -0.0080
2 10 0 -0.5027 -0.1264
2 10 1 0.7810 0.0234
2 10 2 -0.8804 0.0604
2 10 3 0.8827 -0.0957
2 10 4 -0.8966 0.0847
2 10 5 0.8602 -0.0416
2 10 6 -0.6735 -0.0056
2 10 7 0.3894 0.0283
2 10 8 -0.1465 -0.0244
2 11 0 0.7154 0.1230
2 11 1 -0.8377 -0.0626
2 11 2 0.8306 -0.0164
2 11 3 -0.7954 0.0700
2 11 4 0.7574 -0.0710
2 11 5 -0.6399 0.0281
2 11 6 0.4130 0.0179
2 12 0 -0.6047 -0.1379
2 12 1 0.5903 0.1201
2 12 2 -0.5463 -0.0589
2 12 3 0.5168 0.0003
2 12 4 -0.4721 0.0186
2 12 5 0.3698 -0.0008
2 13 0 0.2926 0.1557
2 13 1 -0.1765 -0.1676
2 13 2 0.1132 0.1252
2 13 3 -0.0976 -0.0664
2 14 0 -0.0723 -0.1305
2 14 1 -0.0515 0.1492
3 -17 1 -0.3453 -0.0091
3 -17 2 0.4449 0.0076
3 -17 3 -0.4988 0.0413
3 -17 4 0.4332 -0.0940
3 -17 5 -0.2459 0.1008
3 -16 0 -0.5286 0.0260
3 -16 1 0.5614 0.0436
3 -16 2 -0.5993 -0.0555
3 -16 3 0.6012 -0.0038
3 -16 4 -0.4507 0.0716
3 -16 5 0.1723 -0.0799
3 -16 6 0.0320 0.0283
3 -16 7 -0.0265 0.0241
3 -16 8 -0.0976 -0.0297
3 -15 0 0.5136 -0.0232
3 -15 1 -0.4325 -0.0853
3 -15 2 0.4465 0.1172
3 -15 3 -0.4396 -0.0545
3 -15 4 0.2569 -0.0245
3 -15 5 0.0343 0.0397
3 -15 6 -0.1931 0.0056
3 -15 7 0.1176 -0.0447
3 -15 8 0.0467 0.0328
3 -15 9 -0.1437 0.0098
3 -15 10 0.1906 -0.0346
3 -14 0 -0.1923 0.0346
3 -14 1 0.1372 0.0981
3 -14 2 -0.2158 -0.1435
3 -14 3 0.2526 0.0833
3 -14 4 -0.1048 -0.0021
3 -14 5 -0.1247 -0.0201
3 -14 6 0.2241 -0.0107
3 -14 7 -0.1684 0.0355
3 -14 8 0.1235 -0.0209
3 -14 9 -0.1749 -0.0143
3 -14 10 0.2166 0.0352
3 -14 11 -0.1386 -0.0327
3 -13 0 0.0403 -0.0650
3 -13 1 -0.0398 -0.0709
3 -13 2 0.1392 0.1246
3 -13 3 -0.1890 -0.0795
3 -13 4 0.0862 0.0107
3 -13 5 0.0740 0.0160
3 -13 6 -0.1484 -0.0020
3 -13 7 0.1680 -0.0158
3 -13 8 -0.2717 0.0142
3 -13 9 0.4634 0.0041
3 -13 10 -0.5792 -0.0248
3 -13 11 0.4975 0.0351
3 -13 12 -0.2680 -0.0319
3 -12 0 -0.1460 0.0971
3 -12 1 0.0502 0.0259
3 -12 2 -0.0736 -0.0889
3 -12 3 0.0860 0.0733
3 -12 4 0.0330 -0.0271
3 -12 5 -0.2131 -0.0052
3 -12 6 0.3187 0.0113
3 -12 7 -0.3591 0.0012
3 -12 8 0.4433 -0.0141
3 -12 9 -0.5765 0.0090
3 -12 10 0.6348 0.0134
3 -12 11 -0.5328 -0.0292
3 -12 12 0.3200 0.0204
3 -11 0 -0.0082 -0.1178
3 -11 1 0.1876 0.0210
3 -11 2 -0.1688 0.0508
3 -11 3 0.2011 -0.0718
3 -11 4 -0.4666 0.0523
3 -11 5 0.8267 -0.0141
3 -11 6 -1.0167 -0.0135
3 -11 7 0.9725 0.0101
3 -11 8 -0.8360 0.0098
3 -11 9 0.7176 -0.0120
3 -11 10 -0.5945 -0.0091
3 -11 11 0.4223 0.0228
3 -11 12 -0.2342 -0.0089
3 -11 13 0.1036 -0.0127
3 -10 0 0.5783 0.1330
3 -10 1 -0.5922 -0.0756
3 -10 2 0.4387 0.0016
3 -10 3 -0.5569 0.0561
3 -10 4 1.0990 -0.0676
3 -10 5 -1.7088 0.0307
3 -10 6 1.9366 0.0126
3 -10 7 -1.7102 -0.0190
3 -10 8 1.2935 -0.0027
3 -10 9 -0.9234 0.0109
3 -10 10 0.6347 0.0060
3 -10 11 -0.3798 -0.0190
3 -10 12 0.1728 0.0092
3 -10 13 -0.0753 0.0065
3 -10 14 0.0922 -0.0078
3 -9 0 -1.1178 -0.1425
3 -9 1 0.9033 0.1354
3 -9 2 -0.6721 -0.0692
3 -9 3 0.9411 -0.0205
3 -9 4 -1.6845 0.0662
3 -9 5 2.3165 -0.0397
3 -9 6 -2.3548 -0.0107
3 -9 7 1.8804 0.0234
3 -9 8 -1.3005 0.0008
3 -9 9 0.8732 -0.0161
3 -9 10 -0.5769 0.0027
3 -9 11 0.3173 0.0145
3 -9 12 -0.1058 -0.0120
3 -9 13 0.0266 -0.0046
3 -9 14 -0.0919 0.0188
3 -8 0 1.7301 0.1298
3 -8 1 -1.5206 -0.1782
3 -8 2 1.3470 0.1293
3 -8 3 -1.6501 -0.0174
3 -8 4 2.1968 -0.0576
3 -8 5 -2.3776 0.0437
3 -8 6 1.9577 0.0086
3 -8 7 -1.2697 -0.0245
3 -8 8 0.7380 -0.0024
3 -8 9 -0.4652 0.0235
3 -8 10 0.2983 -0.0120
3 -8 11 -0.1132 -0.0098
3 -8 12 -0.0533 0.0114
3 -8 13 0.0927 0.0102
3 -8 14 0.0135 -0.0354
3 -7 0 -3.1356 -0.0935
3 -7 1 2.9727 0.1931
3 -7 2 -2.7765 -0.1669
3 -7 3 2.8039 0.0455
3 -7 4 -2.6957 0.0492
3 -7 5 2.0949 -0.0475
3 -7 6 -1.1923 -0.0030
3 -7 8 -0.1352 0.0032
3 -7 9 0.0404 -0.0255
3 -7 10 0.0392 0.0160
3 -7 11 -0.1739 0.0067
3 -7 12 0.2934 -0.0111
3 -7 13 -0.2976 -0.0089
3 -7 14 0.1728 0.0330
3 -7 15 -0.0255 -0.0396
3 -6 0 4.7698 0.0518
3 -6 1 -4.3932 -0.1913
3 -6 2 4.0730 0.1912
3 -6 3 -3.7114 -0.0725
3 -6 4 2.8927 -0.0357
3 -6 5 -1.6693 0.0508
3 -6 6 0.5886 -0.0089
3 -6 7 -0.0214 -0.0139
3 -6 8 -0.1645 -0.0020
3 -6 9 0.2664 0.0210
3 -6 10 -0.3963 -0.0161
3 -6 11 0.5169 -0.0022
3 -6 12 -0.5790 0.0090
3 -6 13 0.5407 0.0040
3 -6 14 -0.3906 -0.0236
3 -6 15 0.2009 0.0317
3 -5 0 -4.2168 -0.0036
3 -5 1 3.7432 0.1754
3 -5 3 3.2888 0.1084
3 -5 4 -2.2493 0.0081
3 -5 5 0.9702 -0.0458
3 -5 6 -0.0953 0.0195
3 -5 7 -0.3018 0.0065
3 -5 8 0.5600 -0.0035
3 -5 9 -0.8289 -0.0105
3 -5 10 0.9881 0.0128
3 -5 11 -0.9797 -0.0034
3 -5 12 0.8853 -0.0020
3 -5 13 -0.7389 -0.0078
3 -5 14 0.5088 0.0283
3 -5 15 -0.2377 -0.0421
3 -4 0 -0.1294 -0.0725
3 -4 1 -0.1565 -0.1293
3 -4 2 1.0256 0.2096
3 -4 3 -1.3025 -0.1418
3 -4 4 0.7145 0.0300
3 -4 6 -0.6305 -0.0209
3 -4 7 1.0388 -0.0033
3 -4 8 -1.5068 0.0110
3 -4 9 1.8299 -0.0028
3 -4 10 -1.7722 -0.0055
3 -4 11 1.4557 0.0054
3 -4 12 -1.1358 -0.0033
3 -4 13 0.8523 0.0121
3 -4 14 -0.5187 -0.0328
3 -4 15 0.1702 0.0483
3 -3 0 6.5817 0.1658
3 -3 1 -4.6151 0.0493
3 -3 2 2.3218 -0.1711
3 -3 3 -1.0623 0.1517
3 -3 4 0.9062 -0.0647
3 -3 5 -1.1998 -0.0015
3 -3 6 1.6226 0.0171
3 -3 7 -2.2078 -0.0028
3 -3 8 2.7356 -0.0112
3 -3 9 -2.7776 0.0102
3 -3 10 2.2930 0.0003
3 -3 11 -1.6907 -0.0058
3 -3 12 1.2666 0.0025
3 -3 13 -0.9367 -0.0027
3 -3 14 0.5543 0.0149
3 -3 15 -0.1757 -0.0273
3 -2 0 -11.2538 -0.2326
3 -2 1 7.4524 0.0448
3 -2 2 -3.9945 0.0984
3 -2 3 2.0981 -0.1344
3 -2 5 1.9288 -0.0250
3 -2 6 -2.6047 -0.0133
3 -2 8 -3.5785 0.0053
3 -2 9 3.1095 -0.0118
3 -2 10 -2.2793 -0.0004
3 -2 11 1.6377 0.0103
3 -2 12 -1.2998 -0.0010
3 -2 13 1.0155 -0.0149
3 -2 14 -0.6473 0.0158
3 -1 0 11.2069 0.2579
3 -1 1 -6.2995 -0.1343
3 -1 2 2.6540 -0.0130
3 -1 4 1.2769 -0.1084
3 -1 8 3.7344 -0.0081
3 -1 9 -2.8663 0.0189
3 -1 10 1.9735 -0.0008
3 -1 11 -1.4677 -0.0151
3 -1 12 1.2132 0.0002
3 -1 13 -0.9336 0.0292
3 -1 14 0.6043 -0.0376
3 0 1 1.7740 0.2096
3 0 2 0.6869 -0.0651
3 0 3 -0.7187 -0.0717
3 0 4 -0.6620 0.1174
3 0 5 2.3322 -0.0710
3 0 6 -3.5567 0.0072
3 0 7 3.9106 0.0067
3 0 8 -3.3692 0.0197
3 0 9 2.4195 -0.0306
3 0 10 -1.6522 0.0067
3 0 11 1.2150 0.0131
3 0 12 -0.8856 0.0049
3 0 13 0.5497 -0.0390
3 0 14 -0.3065 0.0468
3 1 1 2.9934 -0.2541
3 1 2 -3.2365 0.1261
3 1 3 1.5143 0.0303
3 1 4 0.6984 -0.1046
3 1 5 -2.4347 0.0747
3 1 6 3.3497 -0.0139
3 1 7 -3.3786 -0.0025
3 1 8 2.7285 -0.0220
3 1 9 -1.8850 0.0326
3 1 10 1.2298 -0.0107
3 1 11 -0.7619 -0.0058
3 1 12 0.3532 -0.0124
3 1 13 -0.0580 0.0422
3 2 1 -4.7359 0.2523
3 2 2 2.9637 -0.1704
3 2 3 -0.4810 0.0247
3 2 5 2.5299 -0.0638
3 2 6 -2.9203 0.0134
3 2 7 2.6748 0.0068
3 2 8 -1.9650 0.0118
3 2 9 1.1840 -0.0249
3 2 10 -0.6097 0.0127
3 2 11 0.2206 -0.0020
3 2 12 0.0526 0.0147
3 2 13 -0.1590 -0.0326
3 3 2 -0.7679 0.2015
3 3 5 -2.4869 0.0505
3 3 6 2.5328 -0.0152
3 3 7 -2.0624 -0.0078
3 3 8 1.2238 -0.0052
3 3 9 -0.4834 0.0219
3 3 10 0.1067 -0.0192
3 3 11 0.0149 0.0106
3 3 12 -0.0471 -0.0119
3 4 1 -0.8914 0.1569
3 4 2 -0.6739 -0.2143
3 4 3 1.4727 0.1299
3 4 4 -1.8662 -0.0114
3 4 5 2.1910 -0.0377
3 4 6 -2.1693 0.0182
3 4 7 1.5437 0.0040
3 4 8 -0.6883 0.0047
3 4 9 0.1904 -0.0226
3 4 10 -0.1538 0.0255
3 4 11 0.2512 -0.0175
3 4 12 -0.2385 0.0099
3 5 0 -1.3512 -0.1233
3 5 1 0.3418 -0.0904
3 5 3 -0.6434 -0.1509
3 5 6 1.6732 -0.0119
3 5 7 -1.0418 -0.0066
3 5 8 0.4929 0.0019
3 5 9 -0.4618 0.0141
3 5 10 0.6844 -0.0212
3 5 11 -0.6962 0.0174
3 6 0 1.3200 0.1939
3 6 1 -0.8525 0.0180
3 6 2 0.4909 -0.1566
3 6 3 0.0855 0.1493
3 6 4 -0.8734 -0.0654
3 6 6 -1.0863 -0.0015
3 6 7 0.6260 0.0123
3 6 8 -0.5800 -0.0100
3 6 9 0.9297 -0.0017
3 6 10 -1.1114 0.0104
3 7 0 -1.1088 -0.2271
3 7 2 -0.1670 0.1057
3 7 3 -0.5034 -0.1331
3 7 4 1.0293 0.0805
3 7 5 -1.0027 -0.0283
3 7 6 0.5751 0.0085
3 7 7 -0.3751 -0.0062
3 7 8 0.6823 0.0046
3 7 9 -1.0626 -0.0010
3 7 10 0.9820 -0.0032
3 8 0 0.1561 0.2195
3 8 2 -0.7095 -0.0521
3 8 3 1.0435 0.1040
3 8 4 -1.0269 -0.0844
3 8 5 0.6029 0.0424
3 8 6 -0.1822 -0.0092
3 8 7 0.2064 -0.0069
3 8 8 -0.5622 0.0065
3 8 9 0.7284 0.0011
3 9 0 0.6928 -0.1965
3 9 1 -0.8814 0.1198
3 9 2 0.9685 -0.0121
3 9 3 -0.9024 -0.0603
3 9 4 0.5828 0.0779
3 9 5 -0.1345 -0.0541
3 9 6 -0.0995 0.0161
3 9 7 -0.0311 0.0066
3 9 8 0.2623 -0.0025
3 10 0 -0.8255 0.1787
3 10 1 0.7473 -0.1598
3 10 2 -0.6293 0.0798
3 10 3 0.4488 0.0099
3 10 4 -0.1654 -0.0624
3 10 5 -0.1106 0.0603
3 10 6 0.1983 -0.0277
3 11 0 0.5277 -0.1421
3 11 1 -0.4282 0.1689
3 11 2 0.3710 -0.1182
3 11 3 -0.2891 0.0284
3 11 4 0.1315 0.0386
3 11 5 0.0383 -0.0500
3 12 0 -0.1738 0.0585
3 12 1 0.2072 -0.1195
3 12 2 -0.2823 0.1056
3 12 3 0.2961 -0.0419
3 13 0 -0.1235 0.0377
3 13 1 0.0104 0.0419
4 -17 0 -0.0213 0.0013
4 -17 1 -0.1750 0.0383
4 -17 2 0.3193 -0.0449
4 -17 3 -0.2797 0.0138
4 -17 4 0.1312 0.0234
4 -17 5 -0.0474 -0.0392
4 -16 0 -0.0358 -0.0678
4 -16 1 0.2454 0.0054
4 -16 2 -0.3551 0.0382
4 -16 3 0.2746 -0.0328
4 -16 4 -0.1277 -0.0058
4 -16 5 0.0818 0.0390
4 -16 6 -0.1555 -0.0426
4 -16 7 0.2764 0.0204
4 -16 8 -0.4342 0.0056
4 -15 0 0.2145 0.1348
4 -15 1 -0.4198 -0.0424
4 -15 2 0.5012 -0.0413
4 -15 3 -0.4106 0.0569
4 -15 4 0.2692 -0.0129
4 -15 5 -0.2071 -0.0342
4 -15 6 0.2555 0.0398
4 -15 7 -0.4152 -0.0080
4 -15 8 0.7001 -0.0220
4 -15 9 -1.0311 0.0201
4 -15 10 1.1954 0.0030
4 -14 0 -0.5767 -0.1630
4 -14 1 0.7595 0.0523
4 -14 2 -0.8235 0.0515
4 -14 3 0.7314 -0.0765
4 -14 4 -0.5516 0.0319
4 -14 5 0.3756 0.0188
4 -14 6 -0.2815 -0.0286
4 -14 7 0.3463 0.0034
4 -14 8 -0.5842 0.0183
4 -14 9 0.8566 -0.0129
4 -14 10 -0.9517 -0.0045
4 -14 11 0.8042 0.0028
4 -13 0 0.9116 0.1642
4 -13 1 -1.0006 -0.0633
4 -13 2 1.0117 -0.0381
4 -13 3 -0.8939 0.0746
4 -13 4 0.6566 -0.0485
4 -13 5 -0.3709 0.0050
4 -13 6 0.1479 0.0179
4 -13 7 -0.0846 -0.0135
4 -13 8 0.1711 -0.0003
4 -13 9 -0.2721 0.0040
4 -13 10 0.2657 0.0014
4 -13 11 -0.1831 0.0012
4 -13 12 0.1427 -0.0164
4 -12 0 -0.9742 -0.1660
4 -12 1 0.8726 0.1005
4 -12 2 -0.7559 -0.0108
4 -12 3 0.5681 -0.0503
4 -12 4 -0.2927 0.0603
4 -12 5 -0.0119 -0.0283
4 -12 6 0.2465 -0.0128
4 -12 7 -0.3462 0.0282
4 -12 8 0.3418 -0.0136
4 -12 9 -0.3289 -0.0027
4 -12 10 0.3517 -0.0011
4 -12 11 -0.3521 0.0124
4 -12 12 0.2683 -0.0098
4 -11 0 0.7801 0.1618
4 -11 1 -0.4322 -0.1449
4 -11 2 0.1136 0.0714
4 -11 3 0.2079 0.0168
4 -11 4 -0.5436 -0.0636
4 -11 5 0.8412 0.0427
4 -11 6 -1.0169 0.0102
4 -11 7 1.0212 -0.0331
4 -11 8 -0.8909 0.0114
4 -11 9 0.7249 0.0105
4 -11 10 -0.5946 0.0015
4 -11 11 0.4983 -0.0262
4 -11 12 -0.4065 0.0258
4 -11 13 0.3084 -0.0021
4 -10 0 -0.4035 -0.1238
4 -10 1 -0.1941 0.1622
4 -10 2 0.7224 -0.1171
4 -10 3 -1.1909 0.0174
4 -10 4 1.6079 0.0544
4 -10 5 -1.9092 -0.0458
4 -10 6 1.9804 -0.0065
4 -10 7 -1.7540 0.0274
4 -10 8 1.3028 -0.0018
4 -10 9 -0.8175 -0.0192
4 -10 10 0.4713 0.0023
4 -10 11 -0.3171 0.0243
4 -10 12 0.2983 -0.0212
4 -10 13 -0.3124 -0.0052
4 -9 0 -0.4739 0.0519
4 -9 1 1.2605 -0.1488
4 -9 2 -1.8274 0.1456
4 -9 3 2.2373 -0.0514
4 -9 4 -2.5557 -0.0366
4 -9 5 2.7167 0.0442
4 -9 6 -2.5629 0.0002
4 -9 7 2.0270 -0.0211
4 -9 8 -1.2647 -0.0010
4 -9 9 0.5677 0.0212
4 -9 10 -0.1461 -0.0094
4 -9 11 0.0206 -0.0127
4 -9 12 -0.0821 0.0151
4 -9 13 0.1873 -0.0018
4 -9 14 -0.2274 -0.0060
4 -8 0 2.5009 0.0216
4 -8 1 -3.2408 0.1279
4 -8 2 3.4138 -0.1671
4 -8 3 -3.2911 0.0833
4 -8 4 3.1189 0.0187
4 -8 5 -2.8909 -0.0446
4 -8 6 2.4296 0.0079
4 -8 7 -1.6750 0.0180
4 -8 8 0.8270 -0.0033
4 -8 9 -0.1660 -0.0196
4 -8 10 -0.1895 0.0187
4 -8 11 0.2923 0.0001
4 -8 12 -0.2351 -0.0155
4 -8 13 0.1065 0.0192
4 -8 14 -0.0024 -0.0150
4 -7 0 -5.7911 -0.0742
4 -7 1 5.9832 -0.1099
4 -7 2 -5.1995 0.1813
4 -7 3 4.0933 -0.1097
4 -7 4 -3.1958 -0.0002
4 -7 5 2.5610 0.0420
4 -7 6 -1.9277 -0.0146
4 -7 7 1.1637 -0.0145
4 -7 8 -0.4200 0.0065
4 -7 9 -0.1237 0.0188
4 -7 10 0.4607 -0.0274
4 -7 11 -0.6429 0.0116
4 -7 12 0.6527 0.0116
4 -7 13 -0.4971 -0.0225
4 -7 14 0.2957 0.0149
4 -6 0 9.0307 0.1184
4 -6 1 -8.1027 0.0762
4 -6 2 6.0723 -0.1733
4 -6 3 -4.0296 0.1270
4 -6 5 -1.9915 -0.0282
4 -6 6 1.4213 0.0171
4 -6 7 -0.7462 0.0080
4 -6 8 0.0969 -0.0069
4 -6 9 0.3973 -0.0144
4 -6 10 -0.7641 0.0275
4 -6 11 0.9898 -0.0179
4 -6 12 -0.9625 -0.0031
4 -6 13 0.6908 0.0123
4 -6 14 -0.3738 -0.0003
4 -5 0 -9.8868 -0.1740
4 -5 1 7.6894 -0.0084
4 -5 2 -4.8053 0.1322
4 -5 3 2.5447 -0.1312
4 -5 4 -1.4477 0.0561
4 -5 5 1.0292 0.0058
4 -5 6 -0.5808 -0.0173
4 -5 7 -0.0507 0.0009
4 -5 8 0.6020 0.0074
4 -5 9 -0.9435 0.0037
4 -5 10 1.1431 -0.0182
4 -5 11 -1.1764 0.0170
4 -5 12 0.9432 -0.0019
4 -5 13 -0.5315 -0.0063
4 -5 14 0.1895 -0.0056
4 -4 0 6.9440 0.2305
4 -4 1 -4.1207 -0.0801
4 -4 2 1.4221 -0.0670
4 -4 3 0.0992 0.1199
4 -4 4 -0.4823 -0.0809
4 -4 5 0.5934 0.0161
4 -4 6 -1.0057 0.0163
4 -4 7 1.5108 -0.0082
4 -4 8 -1.7155 -0.0093
4 -4 9 1.6241 0.0079
4 -4 10 -1.4358 0.0090
4 -4 11 1.1610 -0.0172
4 -4 12 -0.7405 0.0065
4 -4 13 0.3059 0.0050
4 -4 14 -0.0486 0.0016
4 -3 0 -1.3774 -0.2576
4 -3 1 -0.8845 0.1562
4 -3 2 2.3660 -0.0029
4 -3 4 2.4927 0.0932
4 -3 5 -2.5300 -0.0343
4 -3 6 2.8496 -0.0109
4 -3 7 -2.9235 0.0099
4 -3 9 -1.9846 -0.0176
4 -3 10 1.5515 -0.0029
4 -3 11 -1.1664 0.0205
4 -3 12 0.7412 -0.0151
4 -3 13 -0.3825 0.0001
4 -3 14 0.1734 0.0001
4 -2 0 -3.6433 0.2424
4 -2 1 4.4444 -0.2039
4 -2 2 -4.4839 0.0674
4 -2 3 4.0541 0.0576
4 -2 4 -3.8063 -0.0921
4 -2 5 3.9343 0.0479
4 -2 6 -3.9514 0.0031
4 -2 7 3.4344 -0.0095
4 -2 8 -2.6193 -0.0159
4 -2 9 1.9997 0.0273
4 -2 10 -1.6599 -0.0071
4 -2 11 1.3493 -0.0182
4 -2 12 -0.9744 0.0201
4 -2 13 0.6431 -0.0051
4 -2 14 -0.3688 -0.0004
4 -1 0 5.4711 -0.1980
4 -1 3 -3.9443 -0.0122
4 -1 5 -4.3397 -0.0532
4 -1 6 4.0279 0.0002
4 -1 7 -3.2146 0.0140
4 -1 8 2.4538 0.0127
4 -1 9 -2.0606 -0.0335
4 -1 10 1.8051 0.0195
4 -1 11 -1.4170 0.0091
4 -1 12 0.9728 -0.0178
4 -1 13 -0.6272 0.0052
4 0 1 3.1020 -0.2295
4 0 4 -3.7950 -0.0558
4 0 5 4.0752 0.0524
4 0 6 -3.7012 -0.0031
4 0 7 3.0361 -0.0189
4 0 8 -2.5357 -0.0043
4 0 9 2.1672 0.0314
4 0 10 -1.6345 -0.0257
4 0 11 0.9612 -0.0010
4 0 12 -0.4613 0.0142
4 0 13 0.2354 -0.0056
4 1 1 -1.2584 0.2029
4 1 4 3.4734 0.0280
4 1 5 -3.7795 -0.0525
4 1 7 -3.0496 0.0144
4 1 8 2.5345 -0.0022
4 1 9 -1.8313 -0.0251
4 1 10 0.9174 0.0286
4 1 11 -0.1514 -0.0083
4 1 12 -0.1448 -0.0077
4 2 0 -0.4989 -0.0205
4 2 1 1.0070 -0.1484
4 2 2 -1.8729 0.1962
4 2 3 2.8447 -0.1182
4 2 4 -3.5530 0.0048
4 2 5 3.7175 0.0496
4 2 6 -3.3691 -0.0294
4 2 7 2.7295 -0.0071
4 2 8 -1.9069 0.0076
4 2 9 0.9347 0.0202
4 2 10 -0.0573 -0.0364
4 2 11 -0.3621 0.0258
4 2 12 0.2876 -0.0072
4 3 1 -2.0563 0.0741
4 3 3 -3.4577 0.1493
4 3 4 3.8166 -0.0419
4 3 6 2.8470 0.0273
4 3 7 -1.8432 0.0117
4 3 8 0.8526 -0.0180
4 3 9 -0.0567 -0.0145
4 3 10 -0.3479 0.0434
4 3 11 0.2945 -0.0410
4 4 0 -2.4088 -0.1913
4 4 1 2.8757 0.0126
4 4 2 -3.2701 0.1388
4 4 3 3.6445 -0.1591
4 4 4 -3.6564 0.0732
4 4 5 3.0133 0.0070
4 4 6 -1.9061 -0.0130
4 4 7 0.8154 -0.0207
4 4 8 -0.0653 0.0270
4 4 9 -0.2709 0.0060
4 4 10 0.2405 -0.0374
4 4 11 -0.0154 0.0366
4 5 0 2.5104 0.2538
4 5 2 2.8228 -0.0789
4 5 3 -3.0547 0.1431
4 5 4 2.8116 -0.0862
4 5 5 -1.9437 0.0096
4 5 6 0.8800 0.0079
4 5 7 -0.1337 0.0160
4 5 8 -0.1597 -0.0240
4 5 9 0.1517 0.0014
4 5 10 -0.0199 0.0206
4 6 0 -1.8768 -0.2789
4 6 2 -2.0577 0.0198
4 6 3 2.1327 -0.1105
4 6 4 -1.6714 0.0800
4 6 5 0.8179 -0.0130
4 6 6 -0.1132 -0.0108
4 6 7 -0.1400 -0.0055
4 6 8 0.0870 0.0171
4 6 9 0.0154 -0.0072
4 7 0 1.5150 0.2574
4 7 2 1.5762 0.0273
4 7 3 -1.3436 0.0691
4 7 4 0.6857 -0.0642
4 7 5 0.0095 0.0205
4 7 6 -0.3044 -0.0031
4 7 7 0.2001 0.0138
4 7 8 -0.0094 -0.0216
4 8 0 -1.4847 -0.2015
4 8 1 1.3481 0.1785
4 8 2 -1.1111 -0.0705
4 8 3 0.5720 -0.0184
4 8 4 0.1128 0.0451
4 8 5 -0.5211 -0.0395
4 8 6 0.4635 0.0363
4 8 7 -0.1715 -0.0370
4 9 0 1.1305 0.1324
4 9 1 -0.7627 -0.1654
4 9 2 0.2855 0.1136
4 9 3 0.2980 -0.0374
4 9 4 -0.7329 -0.0204
4 9 5 0.7594 0.0511
4 9 6 -0.4368 -0.0568
4 10 0 -0.4278 -0.0594
4 10 1 -0.0227 0.1377
4 10 2 0.4712 -0.1369
4 10 3 -0.8253 0.0795
4 10 4 0.9069 -0.0084
4 10 5 -0.6592 -0.0377
4 11 0 -0.0191 -0.0137
4 11 1 0.3224 -0.0843
4 11 2 -0.5549 0.1191
4 11 3 0.6524 -0.0874
4 11 4 -0.5558 0.0280
4 12 0 0.0460 0.0661
4 12 1 -0.1380 0.0218
4 12 2 0.1827 -0.0702
5 -17 0 -0.1482 -0.1097
5 -17 1 0.1227 0.0507
5 -17 2 -0.1510 0.0288
5 -17 3 0.1509 -0.0598
5 -17 4 -0.0775 0.0280
5 -17 5 -0.0001 0.0194
5 -16 0 0.2587 0.1302
5 -16 1 -0.2009 -0.0700
5 -16 2 0.2123 -0.0167
5 -16 3 -0.1543 0.0540
5 -16 4 0.0086 -0.0222
5 -16 5 0.1118 -0.0307
5 -16 6 -0.1662 0.0510
5 -16 7 0.2469 -0.0331
5 -16 8 -0.3902 0.0094
5 -15 0 0.0505 -0.1524
5 -15 1 -0.0400 0.1045
5 -15 2 -0.0041 -0.0115
5 -15 3 -0.0614 -0.0426
5 -15 4 0.1902 0.0239
5 -15 5 -0.2606 0.0253
5 -15 6 0.3008 -0.0466
5 -15 7 -0.4466 0.0273
5 -15 8 0.6868 -0.0006
5 -15 9 -0.8143 -0.0022
5 -14 0 -0.5271 0.1721
5 -14 1 0.4098 -0.1389
5 -14 2 -0.3229 0.0403
5 -14 3 0.3420 0.0319
5 -14 4 -0.3719 -0.0318
5 -14 5 0.3335 -0.0072
5 -14 6 -0.3283 0.0289
5 -14 7 0.4953 -0.0170
5 -14 8 -0.7667 -0.0019
5 -14 9 0.9050 -0.0007
5 -14 10 -0.7814 0.0220
5 -13 0 0.7492 -0.1643
5 -13 1 -0.5734 0.1504
5 -13 2 0.4624 -0.0620
5 -13 3 -0.4474 -0.0159
5 -13 4 0.4284 0.0350
5 -13 5 -0.3486 -0.0129
5 -13 6 0.3057 -0.0092
5 -13 7 -0.4049 0.0116
5 -13 8 0.5716 -0.0040
5 -13 9 -0.6220 0.0048
5 -13 10 0.4894 -0.0189
5 -13 11 -0.2820 0.0308
5 -12 0 -0.7424 0.1147
5 -12 1 0.4512 -0.1333
5 -12 2 -0.2829 0.0800
5 -12 3 0.2971 -0.0109
5 -12 4 -0.3564 -0.0289
5 -12 5 0.3237 0.0291
5 -12 6 -0.2365 -0.0061
5 -12 7 0.2046 -0.0124
5 -12 8 -0.2190 0.0107
5 -12 9 0.1726 0.0001
5 -12 10 -0.0340 0.0008
5 -12 11 -0.1032 -0.0133
5 -12 12 0.1443 0.0168
5 -11 0 0.6614 -0.0385
5 -11 1 -0.0770 0.1021
5 -11 2 -0.1984 -0.0993
5 -11 3 0.1139 0.0448
5 -11 4 0.0467 0.0168
5 -11 5 -0.0303 -0.0387
5 -11 6 -0.1140 0.0134
5 -11 7 0.1949 0.0184
5 -11 8 -0.1749 -0.0168
5 -11 9 0.1790 -0.0082
5 -11 10 -0.2745 0.0169
5 -11 11 0.3722 0.0007
5 -11 12 -0.3560 -0.0163
5 -10 0 -0.2696 -0.0359
5 -10 1 -0.6293 -0.0715
5 -10 2 0.9608 0.1179
5 -10 3 -0.8207 -0.0775
5 -10 4 0.6619 -0.0022
5 -10 5 -0.7287 0.0417
5 -10 6 0.8409 -0.0153
5 -10 7 -0.7488 -0.0246
5 -10 8 0.4986 0.0224
5 -10 9 -0.3368 0.0103
5 -10 10 0.3722 -0.0231
5 -10 11 -0.4682 0.0011
5 -10 12 0.4460 0.0235
5 -10 13 -0.2954 -0.0238
5 -9 0 -0.7602 0.0980
5 -9 1 1.7105 0.0394
5 -9 2 -1.9259 -0.1266
5 -9 3 1.7187 0.1029
5 -9 4 -1.5919 -0.0134
5 -9 5 1.6325 -0.0409
5 -9 6 -1.5335 0.0195
5 -9 7 1.1175 0.0234
5 -9 8 -0.6005 -0.0252
5 -9 9 0.3110 -0.0069
5 -9 10 -0.3163 0.0227
5 -9 11 0.4085 -0.0035
5 -9 12 -0.3790 -0.0226
5 -9 13 0.2248 0.0275
5 -8 0 2.4255 -0.1621
5 -8 1 -3.0433 0.0087
5 -8 2 2.8772 0.1162
5 -8 3 -2.4519 -0.1188
5 -8 4 2.2167 0.0312
5 -8 5 -2.0807 0.0364
5 -8 6 1.7131 -0.0271
5 -8 7 -1.0739 -0.0152
5 -8 8 0.4618 0.0252
5 -8 9 -0.1433 0.0009
5 -8 10 0.1039 -0.0209
5 -8 11 -0.1423 0.0113
5 -8 12 0.1029 0.0104
5 -8 13 0.0029 -0.0173
5 -7 0 -4.5081 0.2353
5 -7 1 4.3534 -0.0752
5 -7 2 -3.4618 -0.0862
5 -7 3 2.6147 0.1251
5 -7 4 -2.1746 -0.0514
5 -7 5 1.8905 -0.0252
5 -7 6 -1.4356 0.0316
5 -7 7 0.8245 0.0056
5 -7 8 -0.2804 -0.0235
5 -7 9 -0.0575 0.0051
5 -7 10 0.2018 0.0179
5 -7 11 -0.2335 -0.0172
5 -7 12 0.2304 -0.0009
5 -7 13 -0.2165 0.0116
5 -6 0 6.4428 -0.2918
5 -6 1 -5.0229 0.1404
5 -6 2 3.2073 0.0440
5 -6 3 -1.9944 -0.1189
5 -6 4 1.5198 0.0692
5 -6 5 -1.3106 0.0078
5 -6 6 1.0113 -0.0296
5 -6 7 -0.6080 0.0029
5 -6 8 0.1926 0.0180
5 -6 9 0.1665 -0.0070
5 -6 10 -0.3855 -0.0153
5 -6 11 0.4174 0.0190
5 -6 12 -0.3294 -0.0007
5 -6 13 0.2204 -0.0176
5 -5 0 -6.9601 0.2980
5 -5 1 4.1508 -0.1838
5 -5 2 -1.7694 0.0054
5 -5 3 0.6435 0.0948
5 -5 4 -0.4332 -0.0767
5 -5 5 0.4634 0.0109
5 -5 6 -0.4328 0.0222
5 -5 7 0.3178 -0.0096
5 -5 8 -0.1018 -0.0102
5 -5 9 -0.1660 0.0070
5 -5 10 0.3208 0.0116
5 -5 11 -0.2857 -0.0186
5 -5 12 0.1738 0.0022
5 -5 13 -0.0993 0.0214
5 -4 0 4.8886 -0.2535
5 -4 1 -1.4553 0.2045
5 -4 2 -0.5856 -0.0609
5 -4 4 -0.9212 0.0706
5 -4 5 0.6331 -0.0271
5 -4 6 -0.3485 -0.0114
5 -4 7 0.1167 0.0132
5 -4 8 -0.0652 0.0048
5 -4 9 0.1494 -0.0117
5 -4 10 -0.1788 -0.0006
5 -4 11 0.1160 0.0135
5 -4 12 -0.0831 -0.0066
5 -4 13 0.1017 -0.0144
5 -3 0 -0.7152 0.1828
5 -3 1 -2.0233 -0.2084
5 -3 2 2.9498 0.1159
5 -3 3 -2.7065 0.0003
5 -3 4 2.1568 -0.0564
5 -3 5 -1.5622 0.0409
5 -3 6 0.9107 0.0001
5 -3 7 -0.3970 -0.0178
5 -3 8 0.2137 0.0024
5 -3 9 -0.2353 0.0178
5 -3 10 0.2434 -0.0152
5 -3 11 -0.2367 -0.0040
5 -3 12 0.2803 0.0115
5 -3 13 -0.2747 0.0027
5 -2 0 -3.4730 -0.0990
5 -2 1 4.7034 0.1932
5 -2 2 -4.4570 -0.1581
5 -2 3 3.6262 0.0476
5 -2 4 -2.7131 0.0420
5 -2 5 1.7358 -0.0536
5 -2 6 -0.8369 0.0083
5 -2 7 0.3594 0.0282
5 -2 8 -0.3535 -0.0171
5 -2 9 0.4978 -0.0171
5 -2 10 -0.5686 0.0264
5 -2 11 0.6109 -0.0026
5 -2 12 -0.6195 -0.0176
5 -2 13 0.4420 0.0078
5 -1 0 5.9018 0.0058
5 -1 2 4.8354 0.1822
5 -1 3 -3.6466 -0.0864
5 -1 5 -1.2392 0.0617
5 -1 6 0.4925 -0.0134
5 -1 7 -0.4039 -0.0381
5 -1 8 0.6858 0.0300
5 -1 9 -0.8910 0.0154
5 -1 10 0.9295 -0.0333
5 -1 11 -0.9264 0.0058
5 -1 12 0.8182 0.0226
5 0 0 -6.3576 0.0842
5 0 1 5.5545 0.1092
5 0 2 -4.3152 -0.1877
5 0 3 3.0053 0.1171
5 0 4 -1.7618 0.0049
5 0 6 -0.6255 0.0149
5 0 7 0.9247 0.0370
5 0 8 -1.2299 -0.0276
5 0 9 1.2329 -0.0215
5 0 10 -1.0928 0.0404
5 0 11 0.9793 -0.0107
5 0 12 -0.7683 -0.0196
5 1 0 5.6586 -0.1598
5 1 1 -4.6367 -0.0454
5 1 3 -2.3267 -0.1363
5 1 4 1.4778 0.0283
5 1 5 -1.1248 0.0336
5 1 6 1.3145 -0.0121
5 1 7 -1.6508 -0.0265
5 1 8 1.6622 0.0167
5 1 9 -1.3399 0.0245
5 1 10 1.0137 -0.0385
5 1 11 -0.8035 0.0129
5 1 12 0.5462 0.0107
5 2 0 -4.7523 0.2235
5 2 1 3.8204 -0.0382
5 2 2 -2.9125 -0.1148
5 2 3 2.2068 0.1365
5 2 4 -1.7755 -0.0610
5 2 5 1.7197 -0.0058
5 2 6 -1.9285 0.0098
5 2 7 2.0026 0.0135
5 2 8 -1.6797 -0.0123
5 2 9 1.1510 -0.0103
5 2 10 -0.7468 0.0184
5 2 11 0.5047 -0.0044
5 3 2 3.1029 0.0463
5 3 3 -2.6216 -0.1184
5 3 4 2.2319 0.0795
5 3 5 -2.0593 -0.0112
5 3 6 2.0243 -0.0153
5 3 7 -1.8112 0.0021
5 3 8 1.2897 0.0118
5 3 9 -0.7088 -0.0107
5 3 10 0.3420 0.0066
5 4 0 -4.3025 0.2711
5 4 3 2.8967 0.0904
5 4 4 -2.3029 -0.0827
5 4 5 1.9424 0.0179
5 4 6 -1.7181 0.0239
5 4 7 1.3143 -0.0179
5 4 8 -0.6909 -0.0074
5 4 9 0.1589 0.0214
5 4 10 0.0539 -0.0179
5 5 0 4.2384 -0.2277
5 5 1 -3.8727 0.1983
5 5 2 3.2723 -0.0618
5 5 3 -2.4957 -0.0576
5 5 4 1.8567 0.0789
5 5 5 -1.5238 -0.0274
5 5 6 1.2455 -0.0196
5 5 7 -0.7325 0.0198
5 5 8 0.1185 0.0087
5 5 9 0.2235 -0.0273
5 6 0 -3.6606 0.1716
5 6 1 3.1177 -0.2048
5 6 2 -2.3583 0.1057
5 6 3 1.6094 0.0192
5 6 4 -1.1625 -0.0697
5 6 5 0.9699 0.0419
5 6 6 -0.6897 -0.0022
5 6 7 0.2015 0.0005
5 6 8 0.1991 -0.0261
5 7 1 -2.0381 0.2054
5 7 2 1.2944 -0.1427
5 7 3 -0.7305 0.0242
5 7 4 0.4902 0.0460
5 7 5 -0.3882 -0.0454
5 7 6 0.1699 0.0245
5 7 7 0.1095 -0.0266
5 8 0 -1.6522 0.0769
5 8 1 1.0095 -0.1781
5 8 2 -0.3986 0.1560
5 8 3 0.0270 -0.0665
5 8 4 0.0685 -0.0043
5 8 5 -0.0672 0.0271
5 8 6 0.1091 -0.0282
5 9 0 0.6762 0.0015
5 9 1 -0.1185 0.1108
5 9 2 -0.3243 -0.1366
5 9 3 0.5003 0.0937
5 9 4 -0.4201 -0.0370
5 9 5 0.2421 0.0003
5 10 0 -0.0086 -0.0820
5 10 1 -0.4309 -0.0303
5 10 2 0.6864 0.0926
5 10 3 -0.6652 -0.0896
5 10 4 0.4264 0.0507
5 11 0 -0.1205 0.1112
5 11 1 0.4052 -0.0211
5 11 2 -0.4993 -0.0438
5 12 0 -0.0681 -0.0760
6 -17 0 -0.1715 0.0971
6 -17 1 0.2336 -0.0796
6 -17 2 -0.1954 0.0208
6 -17 3 0.1232 0.0279
6 -17 4 -0.1020 -0.0375
6 -16 0 0.3183 -0.1111
6 -16 1 -0.3396 0.1048
6 -16 2 0.2754 -0.0448
6 -16 3 -0.1899 -0.0164
6 -16 4 0.1536 0.0371
6 -16 5 -0.1539 -0.0181
6 -16 6 0.1482 -0.0100
6 -16 7 -0.1424 0.0179
6 -15 0 -0.3622 0.0986
6 -15 1 0.3684 -0.1173
6 -15 2 -0.2835 0.0686
6 -15 3 0.1850 -0.0004
6 -15 4 -0.1403 -0.0314
6 -15 5 0.1386 0.0131
6 -15 6 -0.1358 0.0208
6 -15 7 0.1114 -0.0256
6 -15 8 -0.0589 -0.0076
6 -14 0 0.3236 -0.0655
6 -14 1 -0.2984 0.1168
6 -14 2 0.2110 -0.0885
6 -14 3 -0.1334 0.0190
6 -14 4 0.1106 0.0259
6 -14 5 -0.1209 -0.0177
6 -14 6 0.1070 -0.0133
6 -14 7 -0.0283 0.0176
6 -14 8 -0.1082 0.0158
6 -14 9 0.2358 -0.0480
6 -14 10 -0.2596 0.0402
6 -13 0 -0.1737 0.0216
6 -13 1 0.1530 -0.1039
6 -13 2 -0.1255 0.1013
6 -13 3 0.0989 -0.0371
6 -13 4 -0.0928 -0.0210
6 -13 5 0.0976 0.0289
6 -13 6 -0.0655 -0.0023
6 -13 7 -0.0394 -0.0114
6 -13 8 0.1856 -0.0086
6 -13 9 -0.2779 0.0339
6 -13 10 0.2370 -0.0280
6 -12 0 -0.0127 0.0215
6 -12 1 -0.0982 0.0813
6 -12 2 0.1566 -0.1064
6 -12 3 -0.1227 0.0551
6 -12 4 0.0588 0.0122
6 -12 5 -0.0132 -0.0361
6 -12 6 -0.0343 0.0116
6 -12 7 0.1085 0.0164
6 -12 8 -0.1785 -0.0109
6 -12 9 0.1856 -0.0132
6 -12 10 -0.1179 0.0155
6 -12 11 0.0277 0.0114
6 -11 0 -0.1006 -0.0623
6 -11 1 0.3620 -0.0464
6 -11 2 -0.3917 0.0992
6 -11 3 0.2285 -0.0696
6 -11 4 -0.0426 0.0013
6 -11 5 -0.0690 0.0351
6 -11 6 0.1199 -0.0143
6 -11 7 -0.1373 -0.0220
6 -11 8 0.1155 0.0246
6 -11 9 -0.0628 0.0009
6 -11 10 0.0257 -0.0098
6 -11 11 -0.0339 -0.0144
6 -10 0 0.6902 0.1101
6 -10 1 -0.8982 -0.0064
6 -10 2 0.7426 -0.0765
6 -10 3 -0.4117 0.0789
6 -10 4 0.1351 -0.0194
6 -10 5 0.0101 -0.0274
6 -10 6 -0.0583 0.0177
6 -10 7 0.0409 0.0172
6 -10 8 0.0217 -0.0248
6 -10 9 -0.0741 0.0028
6 -10 10 0.0515 0.0093
6 -10 11 0.0346 0.0063
6 -10 12 -0.0889 -0.0251
6 -9 0 -1.2997 -0.1647
6 -9 1 1.2672 0.0709
6 -9 2 -0.9349 0.0435
6 -9 3 0.5423 -0.0857
6 -9 4 -0.2631 0.0434
6 -9 5 0.1166 0.0130
6 -9 6 -0.0620 -0.0220
6 -9 7 0.0752 -0.0049
6 -9 8 -0.1271 0.0196
6 -9 9 0.1548 -0.0069
6 -9 10 -0.1041 -0.0086
6 -9 11 -0.0003 0.0076
6 -9 12 0.0643 0.0022
6 -8 0 1.2805 0.2072
6 -8 1 -1.0621 -0.1309
6 -8 2 0.7246 -0.0069
6 -8 3 -0.4175 0.0879
6 -8 4 0.2091 -0.0680
6 -8 5 -0.0904 0.0056
6 -8 6 0.0366 0.0233
6 -8 7 -0.0314 -0.0066
6 -8 8 0.0577 -0.0157
6 -8 9 -0.0833 0.0133
6 -8 10 0.0680 0.0060
6 -8 11 -0.0092 -0.0174
6 -8 12 -0.0352 0.0094
6 -7 0 -0.6538 -0.2206
6 -7 1 0.3900 0.1775
6 -7 2 -0.1838 -0.0362
6 -7 3 0.0528 -0.0747
6 -7 4 0.0152 0.0818
6 -7 5 -0.0348 -0.0228
6 -7 6 0.0373 -0.0208
6 -7 7 -0.0511 0.0144
6 -7 8 0.0587 0.0125
6 -7 9 -0.0326 -0.0185
6 -7 10 0.0023 -0.0018
6 -7 11 -0.0111 0.0197
6 -7 12 0.0310 -0.0106
6 -6 0 0.0415 0.2053
6 -6 1 0.2550 -0.2103
6 -6 2 -0.3171 0.0869
6 -6 3 0.2501 0.0421
6 -6 4 -0.1196 -0.0792
6 -6 5 -0.0368 0.0337
6 -6 6 0.1320 0.0173
6 -6 7 -0.1098 -0.0208
6 -6 8 0.0421 -0.0083
6 -6 9 -0.0228 0.0236
6 -6 10 0.0304 -0.0068
6 -6 11 -0.0044 -0.0157
6 -6 12 -0.0231 0.0125
6 -5 0 0.2245 -0.1658
6 -5 1 -0.5598 0.2221
6 -5 2 0.5152 -0.1316
6 -5 3 -0.3058 -0.0022
6 -5 4 0.0063 0.0657
6 -5 5 0.3142 -0.0375
6 -5 6 -0.4918 -0.0168
6 -5 7 0.4560 0.0297
6 -5 8 -0.3363 0.0008
6 -5 9 0.2577 -0.0275
6 -5 10 -0.1889 0.0187
6 -5 11 0.0879 0.0079
6 -5 12 -0.0253 -0.0162
6 -4 0 -0.4617 0.1025
6 -4 1 0.6968 -0.2021
6 -4 2 -0.5691 0.1539
6 -4 3 0.3073 -0.0315
6 -4 4 0.0773 -0.0477
6 -4 5 -0.4827 0.0361
6 -4 6 0.6929 0.0175
6 -4 7 -0.6721 -0.0393
6 -4 8 0.5868 0.0112
6 -4 9 -0.5153 0.0244
6 -4 10 0.3867 -0.0257
6 -4 11 -0.2130 -0.0009
6 -4 12 0.1229 0.0176
6 -3 0 1.1261 -0.0227
6 -3 1 -1.0813 0.1539
6 -3 2 0.8250 -0.1554
6 -3 3 -0.4632 0.0613
6 -3 4 -0.0277 0.0243
6 -3 5 0.4735 -0.0341
6 -3 6 -0.6805 -0.0095
6 -3 7 0.7170 0.0390
6 -3 8 -0.7369 -0.0215
6 -3 9 0.6969 -0.0147
6 -3 10 -0.5031 0.0254
6 -3 11 0.2746 -0.0042
6 -3 12 -0.1920 -0.0163
6 -2 1 1.8744 -0.0917
6 -2 2 -1.2955 0.1482
6 -2 3 0.5958 -0.0951
6 -2 4 0.1065 0.0073
6 -2 5 -0.5591 0.0326
6 -2 6 0.7163 -0.0100
6 -2 7 -0.7782 -0.0253
6 -2 8 0.8144 0.0254
6 -2 9 -0.6695 0.0048
6 -2 10 0.3363 -0.0241
6 -2 11 -0.0881 0.0110
6 -2 12 0.0902 0.0124
6 -1 0 3.5547 0.1367
6 -1 1 -2.6797 0.0199
6 -1 2 1.5554 -0.1308
6 -1 3 -0.4008 0.1267
6 -1 4 -0.4344 -0.0435
6 -1 5 0.7617 -0.0256
6 -1 6 -0.7763 0.0267
6 -1 7 0.7348 0.0125
6 -1 8 -0.5843 -0.0299
6 -1 9 0.1882 0.0064
6 -1 10 0.2533 0.0209
6 -1 11 -0.3761 -0.0158
6 0 0 -4.1796 -0.2105
6 0 1 2.8248 0.0635
6 0 3 -0.0279 -0.1391
6 0 4 0.6541 0.0735
6 0 5 -0.6733 0.0110
6 0 6 0.4587 -0.0298
6 0 7 -0.2022 -0.0098
6 0 8 -0.2015 0.0393
6 0 9 0.7204 -0.0227
6 0 10 -0.9922 -0.0078
6 0 11 0.7777 0.0092
6 1 0 3.7042 0.2626
6 1 2 0.6671 -0.0338
6 1 3 0.2274 0.1252
6 1 4 -0.3719 -0.0872
6 1 5 0.0422 0.0015
6 1 6 0.3875 0.0305
6 1 7 -0.8079 0.0041
6 1 8 1.2402 -0.0418
6 1 9 -1.4959 0.0370
6 1 10 1.2990 -0.0113
6 1 11 -0.7277 0.0050
6 2 0 -2.6003 -0.2693
6 2 2 -0.4365 -0.0249
6 2 3 0.1080 -0.0934
6 2 4 -0.3468 0.0831
6 2 5 0.8615 -0.0039
6 2 6 -1.3596 -0.0385
6 2 7 1.7109 0.0116
6 2 8 -1.8236 0.0322
6 2 9 1.5604 -0.0412
6 2 10 -0.9482 0.0218
6 3 0 1.9555 0.2334
6 3 1 -1.2943 -0.2172
6 3 2 0.8637 0.0745
6 3 3 -0.8052 0.0525
6 3 4 1.1214 -0.0682
6 3 5 -1.5995 0.0061
6 3 6 1.9469 0.0364
6 3 7 -1.9707 -0.0158
6 3 8 1.6214 -0.0277
6 3 9 -0.9965 0.0409
6 4 0 -2.1864 -0.1773
6 4 1 1.8340 0.2150
6 4 2 -1.4948 -0.1155
6 4 3 1.4081 -0.0074
6 4 4 -1.6470 0.0519
6 4 5 1.9555 -0.0219
6 4 6 -1.9868 -0.0085
6 4 7 1.6190 -0.0042
6 4 8 -1.0024 0.0352
6 4 9 0.4034 -0.0414
6 5 1 -2.1080 -0.1914
6 5 2 1.6792 0.1433
6 5 3 -1.5906 -0.0357
6 5 4 1.7910 -0.0344
6 5 5 -1.8925 0.0388
6 5 6 1.6163 -0.0194
6 5 7 -1.0582 0.0177
6 5 8 0.5096 -0.0312
6 6 0 -2.2729 -0.0221
6 6 1 1.6803 0.1416
6 6 2 -1.3208 -0.1502
6 6 3 1.3643 0.0729
6 6 4 -1.5343 0.0039
6 6 5 1.4450 -0.0254
6 6 6 -1.0416 0.0073
6 6 7 0.5838 0.0069
6 7 0 1.4648 -0.0720
6 7 1 -0.9684 -0.0740
6 7 2 0.8192 0.1366
6 7 3 -0.9426 -0.1023
6 7 4 0.9972 0.0428
6 7 5 -0.7905 -0.0221
6 7 6 0.4642 0.0377
6 8 0 -0.7345 0.1444
6 8 1 0.4658 0.0059
6 8 2 -0.4460 -0.1030
6 8 3 0.5028 0.1109
6 8 4 -0.4295 -0.0790
6 8 5 0.2296 0.0620
6 9 0 0.3151 -0.1704
6 9 1 -0.1855 0.0493
6 9 2 0.1650 0.0498
6 9 3 -0.1444 -0.0830
6 10 0 -0.1041 0.1465
6 10 1 0.0012 -0.0784
6 10 2 0.0342 0.0041
6 11 0 0.0373 -0.0937
7 -17 0 0.1853 -0.0222
7 -17 1 -0.2330 0.0647
7 -17 2 0.2175 -0.0391
7 -17 3 -0.1334 -0.0133
7 -17 4 0.0612 0.0347
7 -16 0 -0.1880 0.0321
7 -16 1 0.1845 -0.0801
7 -16 2 -0.0775 0.0558
7 -16 3 -0.0515 0.0013
7 -16 4 0.0946 -0.0333
7 -16 5 -0.0692 0.0242
7 -16 6 0.0759 -0.0017
7 -15 0 -0.0492 -0.0125
7 -15 1 0.0673 0.0715
7 -15 2 -0.1719 -0.0652
7 -15 3 0.2456 0.0155
7 -15 4 -0.2296 0.0256
7 -15 5 0.2097 -0.0291
7 -15 6 -0.2776 0.0070
7 -15 7 0.3768 0.0105
7 -15 8 -0.3723 -0.0066
7 -14 0 0.2875 -0.0307
7 -14 1 -0.2945 -0.0453
7 -14 2 0.3523 0.0694
7 -14 3 -0.3754 -0.0373
7 -14 4 0.3705 -0.0100
7 -14 5 -0.4213 0.0307
7 -14 6 0.5383 -0.0178
7 -14 7 -0.6024 -0.0023
7 -14 8 0.5087 0.0022
7 -14 9 -0.3092 0.0158
7 -13 0 -0.3865 0.0798
7 -13 1 0.4334 0.0099
7 -13 2 -0.5061 -0.0671
7 -13 3 0.5559 0.0590
7 -13 4 -0.5927 -0.0093
7 -13 5 0.6427 -0.0312
7 -13 6 -0.6677 0.0327
7 -13 7 0.5813 -0.0102
7 -13 8 -0.3666 -0.0009
7 -13 9 0.1324 -0.0105
7 -13 10 -0.0087 0.0208
7 -12 0 0.5125 -0.1248
7 -12 1 -0.6387 0.0324
7 -12 2 0.7542 0.0541
7 -12 3 -0.7962 -0.0737
7 -12 4 0.7374 0.0268
7 -12 5 -0.5994 0.0304
7 -12 6 0.4115 -0.0434
7 -12 7 -0.1803 0.0135
7 -12 8 -0.0696 0.0126
7 -12 9 0.2563 -0.0048
7 -12 10 -0.2917 -0.0167
7 -11 0 -0.8556 0.1615
7 -11 1 0.9533 -0.0787
7 -11 2 -0.9826 -0.0303
7 -11 3 0.8516 0.0790
7 -11 4 -0.5452 -0.0418
7 -11 5 0.1765 -0.0237
7 -11 6 0.1262 0.0423
7 -11 7 -0.3430 -0.0056
7 -11 8 0.5194 -0.0290
7 -11 9 -0.6376 0.0180
7 -11 10 0.6078 0.0170
7 -11 11 -0.4046 -0.0292
7 -10 0 1.2618 -0.1819
7 -10 1 -1.1148 0.1204
7 -10 2 0.8883 0.0002
7 -10 3 -0.5105 -0.0756
7 -10 4 0.0413 0.0555
7 -10 5 0.3321 0.0085
7 -10 6 -0.5057 -0.0322
7 -10 7 0.5753 -0.0012
7 -10 8 -0.6812 0.0347
7 -10 9 0.7994 -0.0229
7 -10 10 -0.7704 -0.0130
7 -10 11 0.5270 0.0255
7 -9 0 -1.2174 0.1772
7 -9 1 0.7470 -0.1502
7 -9 2 -0.3031 0.0341
7 -9 3 -0.1443 0.0618
7 -9 4 0.4971 -0.0655
7 -9 5 -0.6203 0.0104
7 -9 6 0.5522 0.0216
7 -9 7 -0.4995 -0.0025
7 -9 8 0.5948 -0.0262
7 -9 9 -0.7357 0.0233
7 -9 10 0.7126 0.0006
7 -9 11 -0.4653 -0.0107
7 -8 0 0.2899 -0.1472
7 -8 1 0.2402 0.1668
7 -8 2 -0.5901 -0.0724
7 -8 3 0.8167 -0.0355
7 -8 4 -0.8711 0.0666
7 -8 5 0.7316 -0.0264
7 -8 6 -0.5279 -0.0145
7 -8 7 0.4389 0.0127
7 -8 8 -0.5039 0.0132
7 -8 9 0.5865 -0.0249
7 -8 10 -0.5244 0.0129
7 -8 11 0.3006 0.0024
7 -7 0 1.2557 0.0984
7 -7 1 -1.3825 -0.1684
7 -7 2 1.3165 0.1089
7 -7 3 -1.1917 0.0008
7 -7 4 1.0040 -0.0575
7 -7 5 -0.7708 0.0361
7 -7 6 0.5785 0.0094
7 -7 7 -0.4875 -0.0217
7 -7 8 0.4737 -0.0025
7 -7 9 -0.4572 0.0258
7 -7 10 0.3607 -0.0200
7 -7 11 -0.1792 -0.0041
7 -6 0 -2.3896 -0.0370
7 -6 1 1.9035 0.1503
7 -6 2 -1.4321 -0.1330
7 -6 3 1.0840 0.0341
7 -6 4 -0.8152 0.0419
7 -6 5 0.6187 -0.0412
7 -6 6 -0.5039 -0.0033
7 -6 7 0.4425 0.0277
7 -6 8 -0.4043 -0.0094
7 -6 9 0.3635 -0.0194
7 -6 10 -0.2648 0.0196
7 -6 11 0.0881 0.0057
7 -5 0 2.2059 -0.0295
7 -5 1 -1.4233 -0.1141
7 -5 2 0.9041 0.1424
7 -5 3 -0.5743 -0.0656
7 -5 4 0.3476 -0.0226
7 -5 5 -0.2399 0.0449
7 -5 6 0.2308 -0.0070
7 -5 7 -0.2480 -0.0291
7 -5 8 0.2580 0.0231
7 -5 9 -0.2305 0.0059
7 -5 10 0.0929 -0.0157
7 -5 11 0.1404 -0.0024
7 -4 0 -0.9094 0.0912
7 -4 1 0.3724 0.0687
7 -4 2 -0.1447 -0.1418
7 -4 3 -0.0060 0.0954
7 -4 4 0.1017 -0.0019
7 -4 5 -0.0808 -0.0448
7 -4 6 0.0074 0.0207
7 -4 7 0.0258 0.0231
7 -4 8 -0.0099 -0.0318
7 -4 9 -0.0792 0.0061
7 -4 10 0.2960 0.0138
7 -4 11 -0.5400 -0.0050
7 -3 0 -0.3694 -0.1455
7 -3 1 0.4528 -0.0144
7 -3 3 0.3340 -0.1191
7 -3 4 -0.2467 0.0330
7 -3 5 0.1335 0.0341
7 -3 6 -0.1316 -0.0298
7 -3 7 0.2532 -0.0139
7 -3 8 -0.3907 0.0352
7 -3 9 0.5398 -0.0146
7 -3 10 -0.7429 -0.0139
7 -3 11 0.8516 0.0147
7 -2 0 0.7591 0.1956
7 -2 1 -0.6528 -0.0563
7 -2 2 0.5068 -0.0852
7 -2 3 -0.3308 0.1250
7 -2 4 0.1344 -0.0631
7 -2 5 -0.1107 -0.0139
7 -2 6 0.3485 0.0302
7 -2 7 -0.6328 0.0084
7 -2 8 0.7569 -0.0399
7 -2 9 -0.7978 0.0255
7 -2 10 0.8606 0.0108
7 -2 11 -0.7956 -0.0231
7 -1 0 -0.3943 -0.2315
7 -1 1 0.4272 0.1334
7 -1 2 -0.3487 0.0216
7 -1 3 0.1392 -0.1077
7 -1 4 -0.0251 0.0795
7 -1 5 0.2482 -0.0029
7 -1 6 -0.6472 -0.0292
7 -1 7 0.8202 -0.0040
7 -1 8 -0.6881 0.0439
7 -1 9 0.5460 -0.0359
7 -1 10 -0.5346 -0.0059
7 0 0 -0.0019 0.2315
7 0 1 -0.1815 -0.1886
7 0 2 0.1163 0.0417
7 0 3 0.0473 0.0753
7 0 4 0.0350 -0.0794
7 0 5 -0.4046 0.0115
7 0 6 0.6553 0.0292
7 0 7 -0.4840 -0.0029
7 0 8 0.1340 -0.0388
7 0 9 -0.0204 0.0345
7 0 10 0.1306 0.0075
7 1 0 0.0015 -0.1931
7 1 1 0.1005 0.2108
7 1 2 0.0468 -0.0926
7 1 3 -0.1398 -0.0374
7 1 4 -0.0406 0.0724
7 1 5 0.2804 -0.0236
7 1 6 -0.1975 -0.0191
7 1 7 -0.1804 0.0060
7 1 8 0.4101 0.0261
7 1 9 -0.2572 -0.0225
7 2 0 0.1646 0.1397
7 2 1 -0.0375 -0.2142
7 2 2 -0.1763 0.1353
7 2 3 0.2250 -0.0024
7 2 4 -0.1217 -0.0642
7 2 5 0.1400 0.0426
7 2 6 -0.4057 -0.0011
7 2 7 0.6466 -0.0043
7 2 8 -0.5387 -0.0129
7 2 9 0.1779 0.0128
7 3 0 -0.0282 -0.0862
7 3 1 -0.2409 0.2035
7 3 2 0.4225 -0.1655
7 3 3 -0.4522 0.0412
7 3 4 0.4652 0.0473
7 3 5 -0.6039 -0.0497
7 3 6 0.7762 0.0100
7 3 7 -0.7280 0.0113
7 3 8 0.4014 -0.0036
7 4 0 -0.4562 0.0249
7 4 1 0.6885 -0.1648
7 4 2 -0.7829 0.1696
7 4 3 0.7982 -0.0739
7 4 4 -0.8347 -0.0156
7 4 5 0.9002 0.0327
7 4 6 -0.8711 0.0022
7 4 7 0.6411 -0.0316
7 5 0 0.8429 0.0468
7 5 1 -0.9774 0.0975
7 5 2 1.0303 -0.1464
7 5 3 -1.0384 0.0937
7 5 4 1.0208 -0.0163
7 5 5 -0.9570 -0.0127
7 5 6 0.7946 -0.0126
7 6 0 -0.8236 -0.1144
7 6 1 0.9376 -0.0187
7 6 2 -1.0099 0.1009
7 6 3 1.0018 -0.0867
7 6 4 -0.9099 0.0219
7 6 5 0.7578 0.0160
7 6 6 -0.5526 0.0013
7 7 0 0.6155 0.1638
7 7 1 -0.7620 -0.0603
7 7 2 0.8203 -0.0314
7 7 3 -0.7414 0.0429
7 7 4 0.5672 0.0032
7 8 0 -0.5215 -0.1841
7 8 1 0.6330 0.1250
7 8 2 -0.5932 -0.0441
7 8 3 0.4154 0.0132
7 9 0 0.4543 0.1620
7 9 1 -0.4545 -0.1416
7 9 2 0.3322 0.0777
7 10 0 -0.2210 -0.1028
8 -17 0 0.5855 -0.0478
8 -17 1 -0.5311 -0.0135
8 -17 2 0.4018 0.0229
8 -16 0 -0.6083 0.0619
8 -16 1 0.4364 0.0087
8 -16 2 -0.2504 -0.0311
8 -16 3 0.1584 0.0019
8 -16 4 -0.1602 0.0377
8 -16 5 0.1703 -0.0479
8 -15 0 0.3144 -0.0701
8 -15 1 -0.1416 -0.0004
8 -15 2 0.0369 0.0404
8 -15 3 -0.0491 -0.0279
8 -15 4 0.0911 -0.0132
8 -15 5 -0.0397 0.0385
8 -15 6 -0.1305 -0.0252
8 -15 7 0.3186 -0.0079
8 -14 0 0.0193 0.0832
8 -14 1 -0.0739 -0.0213
8 -14 2 0.0693 -0.0380
8 -14 3 -0.0542 0.0486
8 -14 4 0.1223 -0.0124
8 -14 5 -0.3129 -0.0251
8 -14 6 0.5465 0.0238
8 -14 7 -0.6715 0.0067
8 -14 8 0.5881 -0.0215
8 -13 0 -0.2747 -0.1091
8 -13 1 0.2380 0.0601
8 -13 2 -0.2491 0.0161
8 -13 3 0.3444 -0.0517
8 -13 4 -0.5100 0.0257
8 -13 5 0.6872 0.0193
8 -13 6 -0.7814 -0.0295
8 -13 7 0.7152 0.0026
8 -13 8 -0.5025 0.0160
8 -13 9 0.2533 0.0020
8 -12 0 0.5521 0.1328
8 -12 1 -0.5755 -0.1007
8 -12 2 0.6887 0.0156
8 -12 3 -0.7944 0.0420
8 -12 4 0.8086 -0.0300
8 -12 5 -0.7217 -0.0177
8 -12 6 0.5547 0.0379
8 -12 7 -0.3425 -0.0140
8 -12 8 0.1593 -0.0128
8 -12 9 -0.0857 0.0055
8 -11 0 -0.9184 -0.1309
8 -11 1 1.0606 0.1242
8 -11 2 -1.1611 -0.0429
8 -11 3 1.0489 -0.0313
8 -11 4 -0.7316 0.0369
8 -11 5 0.3485 0.0075
8 -11 6 -0.0146 -0.0358
8 -11 7 -0.2124 0.0177
8 -11 8 0.2781 0.0133
8 -11 9 -0.1648 -0.0150
8 -11 10 -0.0220 -0.0078
8 -10 0 1.2344 0.1015
8 -10 1 -1.3226 -0.1299
8 -10 2 1.2259 0.0649
8 -10 3 -0.8606 0.0201
8 -10 4 0.3657 -0.0471
8 -10 5 0.0815 0.0138
8 -10 6 -0.4144 0.0199
8 -10 7 0.6164 -0.0134
8 -10 8 -0.6343 -0.0128
8 -10 9 0.4510 0.0186
8 -10 10 -0.1920 0.0000
8 -9 0 -1.2005 -0.0603
8 -9 1 1.0309 0.1264
8 -9 2 -0.7422 -0.0872
8 -9 3 0.3555 -0.0001
8 -9 4 0.0129 0.0486
8 -9 5 -0.3125 -0.0332
8 -9 6 0.5728 -0.0014
8 -9 7 -0.7749 0.0088
8 -9 8 0.8149 0.0083
8 -9 9 -0.6412 -0.0187
8 -9 10 0.3621 0.0081
8 -8 0 0.6150 0.0118
8 -8 1 -0.2522 -0.1100
8 -8 2 -0.0290 0.1060
8 -8 3 0.2304 -0.0300
8 -8 4 -0.3683 -0.0345
8 -8 5 0.5030 0.0402
8 -8 6 -0.6736 -0.0091
8 -8 7 0.8244 -0.0109
8 -8 8 -0.8417 0.0013
8 -8 9 0.6771 0.0180
8 -8 10 -0.4125 -0.0199
8 -7 0 0.3235 0.0500
8 -7 1 -0.6077 0.0727
8 -7 2 0.7322 -0.1114
8 -7 3 -0.7629 0.0595
8 -7 4 0.7711 0.0135
8 -7 5 -0.7972 -0.0400
8 -7 6 0.8381 0.0146
8 -7 7 -0.8576 0.0171
8 -7 8 0.8013 -0.0154
8 -7 9 -0.6362 -0.0120
8 -7 10 0.4008 0.0269
8 -6 0 -1.0416 -0.1168
8 -6 1 1.1119 -0.0207
8 -6 2 -1.0945 0.1017
8 -6 3 1.0458 -0.0797
8 -6 4 -1.0059 0.0041
8 -6 5 0.9645 0.0413
8 -6 6 -0.9120 -0.0228
8 -6 7 0.8562 -0.0194
8 -6 8 -0.7647 0.0288
8 -6 9 0.5791 0.0003
8 -6 10 -0.3235 -0.0244
8 -5 0 1.0295 0.1702
8 -5 1 -0.9963 -0.0327
8 -5 2 0.9082 -0.0811
8 -5 3 -0.8256 0.0907
8 -5 4 0.8010 -0.0204
8 -5 5 -0.8132 -0.0390
8 -5 6 0.8365 0.0308
8 -5 7 -0.8399 0.0158
8 -5 8 0.7314 -0.0362
8 -5 9 -0.4498 0.0116
8 -5 10 0.1116 0.0177
8 -4 0 -0.2573 -0.2034
8 -4 1 0.2753 0.0840
8 -4 2 -0.2146 0.0499
8 -4 3 0.2281 -0.0935
8 -4 4 -0.3840 0.0409
8 -4 5 0.6061 0.0249
8 -4 6 -0.7927 -0.0314
8 -4 7 0.8322 -0.0106
8 -4 8 -0.6110 0.0396
8 -4 9 0.1776 -0.0245
8 -4 10 0.1905 -0.0066
8 -3 0 -0.7846 0.2133
8 -3 1 0.6132 -0.1296
8 -3 2 -0.4451 -0.0085
8 -3 3 0.1205 0.0842
8 -3 4 0.3035 -0.0586
8 -3 5 -0.6574 -0.0061
8 -3 6 0.8237 0.0290
8 -3 7 -0.7141 0.0036
8 -3 8 0.3069 -0.0418
8 -3 9 0.1897 0.0418
8 -3 10 -0.4220 -0.0127
8 -2 0 1.3700 -0.1894
8 -2 1 -0.9295 0.1560
8 -2 2 0.3799 -0.0347
8 -2 3 0.2166 -0.0613
8 -2 4 -0.6413 0.0635
8 -2 5 0.7862 -0.0050
8 -2 6 -0.6823 -0.0317
8 -2 7 0.3494 0.0080
8 -2 8 0.1366 0.0407
8 -2 9 -0.5016 -0.0577
8 -2 10 0.4783 0.0314
8 -1 0 -1.0432 0.1335
8 -1 1 0.3132 -0.1597
8 -1 2 0.4141 0.0745
8 -1 3 -0.8487 0.0278
8 -1 4 0.8524 -0.0564
8 -1 5 -0.5802 0.0115
8 -1 6 0.2224 0.0315
8 -1 7 0.1769 -0.0156
8 -1 8 -0.5378 -0.0373
8 -1 9 0.6359 0.0628
8 0 0 0.0822 -0.0691
8 0 1 0.6724 0.1536
8 0 2 -1.1054 -0.1129
8 0 3 1.0030 0.0119
8 0 4 -0.5304 0.0452
8 0 5 0.0324 -0.0250
8 0 6 0.3400 -0.0147
8 0 7 -0.6199 0.0088
8 0 8 0.7453 0.0353
8 0 9 -0.5791 -0.0570
8 1 0 0.6817 0.0078
8 1 1 -1.0886 -0.1391
8 1 2 1.0093 0.1428
8 1 3 -0.5178 -0.0489
8 1 4 -0.0480 -0.0347
8 1 5 0.4442 0.0436
8 1 6 -0.6822 -0.0105
8 1 7 0.8053 0.0015
8 1 8 -0.7181 -0.0273
8 2 0 -0.7348 0.0600
8 2 1 0.7269 0.1019
8 2 2 -0.4002 -0.1475
8 2 3 -0.0279 0.0714
8 2 4 0.3512 0.0245
8 2 5 -0.5513 -0.0522
8 2 6 0.6864 0.0204
8 2 7 -0.6978 0.0063
8 3 0 0.3789 -0.1258
8 3 1 -0.2246 -0.0474
8 3 2 0.0044 0.1271
8 3 3 0.1606 -0.0796
8 3 4 -0.2673 -0.0078
8 3 5 0.3731 0.0393
8 3 6 -0.4492 -0.0071
8 3 7 0.3846 -0.0286
8 4 0 -0.1688 0.1609
8 4 1 0.0879 -0.0013
8 4 2 -0.0162 -0.0980
8 4 3 -0.0321 0.0863
8 4 4 0.0897 -0.0237
8 4 5 -0.1527 -0.0071
8 4 6 0.1585 -0.0116
8 5 0 0.1970 -0.1664
8 5 1 -0.1614 0.0463
8 5 2 0.0862 0.0603
8 5 3 -0.0119 -0.0906
8 5 4 -0.0310 0.0611
8 5 5 0.0258 -0.0261
8 6 0 -0.2462 0.1710
8 6 1 0.1608 -0.1050
8 6 2 -0.0297 -0.0028
8 6 3 -0.0502 0.0742
8 6 4 0.0466 -0.0764
8 7 0 0.2741 -0.1701
8 7 1 -0.1386 0.1543
8 7 2 0.0001 -0.0546
8 7 3 0.0609 -0.0371
8 8 0 -0.3309 0.1318
8 8 1 0.1862 -0.1469
9 -16 0 -0.3553 -0.0941
9 -16 1 0.2539 0.0256
9 -16 2 -0.1279 0.0349
9 -16 3 0.0298 -0.0437
9 -16 4 0.0058 0.0147
9 -15 0 0.2592 0.0951
9 -15 1 -0.1348 -0.0468
9 -15 2 0.0205 -0.0077
9 -15 3 0.0543 0.0286
9 -15 4 -0.0965 -0.0147
9 -15 5 0.1504 -0.0061
9 -15 6 -0.2421 0.0083
9 -14 0 -0.1896 -0.0850
9 -14 1 0.0799 0.0690
9 -14 2 0.0391 -0.0228
9 -14 3 -0.1569 -0.0157
9 -14 4 0.2834 0.0210
9 -14 5 -0.4266 -0.0001
9 -14 6 0.5531 -0.0162
9 -14 7 -0.5866 0.0080
9 -13 0 0.0691 0.0613
9 -13 1 0.0348 -0.0798
9 -13 2 -0.1856 0.0408
9 -13 3 0.3654 0.0160
9 -13 4 -0.5592 -0.0371
9 -13 5 0.7311 0.0095
9 -13 6 -0.8232 0.0273
9 -13 7 0.7910 -0.0310
9 -13 8 -0.6331 0.0077
9 -12 0 0.2824 -0.0331
9 -12 1 -0.3965 0.0833
9 -12 2 0.5091 -0.0535
9 -12 3 -0.6183 -0.0157
9 -12 4 0.7238 0.0480
9 -12 5 -0.7946 -0.0154
9 -12 6 0.8053 -0.0354
9 -12 7 -0.7654 0.0447
9 -12 8 0.6789 -0.0127
9 -11 0 -0.8346 0.0121
9 -11 1 0.9003 -0.0906
9 -11 2 -0.8317 0.0764
9 -11 3 0.7061 -0.0036
9 -11 4 -0.5815 -0.0408
9 -11 5 0.4700 0.0169
9 -11 6 -0.4056 0.0303
9 -11 7 0.4323 -0.0367
9 -11 8 -0.4996 0.0004
9 -11 9 0.4613 0.0274
9 -10 0 1.3026 0.0078
9 -10 1 -1.2225 0.0942
9 -10 2 0.9307 -0.1023
9 -10 3 -0.5782 0.0346
9 -10 4 0.2486 0.0236
9 -10 5 0.0122 -0.0210
9 -10 6 -0.1173 -0.0116
9 -10 7 0.0151 0.0175
9 -10 8 0.1769 0.0101
9 -10 9 -0.2412 -0.0309
9 -9 0 -1.4547 -0.0425
9 -9 1 1.2003 -0.0731
9 -9 2 -0.7945 0.1061
9 -9 3 0.3706 -0.0528
9 -9 4 0.0233 -0.0130
9 -9 5 -0.3306 0.0306
9 -9 6 0.4404 -0.0088
9 -9 7 -0.3168 -0.0078
9 -9 8 0.1081 0.0001
9 -9 9 -0.0159 0.0140
9 -8 0 1.3054 0.0891
9 -8 1 -0.9154 0.0253
9 -8 2 0.4938 -0.0818
9 -8 3 -0.1074 0.0531
9 -8 4 -0.2319 0.0087
9 -8 5 0.4749 -0.0394
9 -8 6 -0.5415 0.0234
9 -8 7 0.4367 0.0084
9 -8 8 -0.2915 -0.0207
9 -8 9 0.2268 0.0071
9 -7 0 -0.9658 -0.1259
9 -7 1 0.4784 0.0265
9 -7 2 -0.0477 0.0513
9 -7 3 -0.2803 -0.0551
9 -7 4 0.4964 0.0044
9 -7 5 -0.5923 0.0394
9 -7 6 0.5700 -0.0350
9 -7 7 -0.4757 -0.0040
9 -7 8 0.3908 0.0300
9 -7 9 -0.3525 -0.0160
9 -6 0 0.5380 0.1435
9 -6 1 -0.0213 -0.0677
9 -6 2 -0.3846 -0.0289
9 -6 3 0.6235 0.0673
9 -6 4 -0.6971 -0.0297
9 -6 5 0.6597 -0.0295
9 -6 6 -0.5735 0.0439
9 -6 7 0.4780 -0.0065
9 -6 8 -0.4024 -0.0291
9 -6 9 0.3559 0.0191
9 -5 0 -0.2546 -0.1514
9 -5 1 -0.1689 0.1049
9 -5 2 0.4730 0.0022
9 -5 3 -0.6278 -0.0710
9 -5 4 0.6620 0.0497
9 -5 5 -0.6425 0.0167
9 -5 6 0.5928 -0.0449
9 -5 7 -0.4926 0.0106
9 -5 8 0.3662 0.0319
9 -5 9 -0.2736 -0.0280
9 -4 0 0.3884 0.1498
9 -4 1 -0.0803 -0.1400
9 -4 2 -0.1834 0.0389
9 -4 3 0.4030 0.0496
9 -4 4 -0.5929 -0.0510
9 -4 5 0.7405 -0.0059
9 -4 6 -0.7560 0.0373
9 -4 7 0.5871 -0.0090
9 -4 8 -0.3442 -0.0326
9 -4 9 0.1857 0.0327
9 -3 0 -0.7699 -0.1251
9 -3 1 0.3925 0.1582
9 -3 2 0.0229 -0.0823
9 -3 3 -0.4481 -0.0136
9 -3 4 0.8405 0.0432
9 -3 5 -1.0778 -0.0089
9 -3 6 1.0024 -0.0231
9 -3 7 -0.6429 0.0125
9 -3 8 0.2653 0.0160
9 -3 9 -0.0854 -0.0196
9 -2 0 0.7331 0.0746
9 -2 1 -0.1392 -0.1511
9 -2 2 -0.4308 0.1133
9 -2 3 0.9273 -0.0187
9 -2 4 -1.2818 -0.0413
9 -2 5 1.3272 0.0330
9 -2 6 -0.9658 0.0052
9 -2 7 0.4075 -0.0230
9 -2 8 -0.0269 0.0122
9 -1 0 0.0645 -0.0101
9 -1 1 -0.6796 0.1246
9 -1 2 1.0977 -0.1291
9 -1 3 -1.3415 0.0429
9 -1 4 1.3635 0.0413
9 -1 5 -1.0356 -0.0531
9 -1 6 0.4267 0.0050
9 -1 7 0.0952 0.0384
9 -1 8 -0.2320 -0.0359
9 0 0 -1.0336 -0.0589
9 0 1 1.2982 -0.0823
9 0 2 -1.3117 0.1280
9 0 3 1.1731 -0.0617
9 0 4 -0.8293 -0.0290
9 0 5 0.2505 0.0496
9 0 6 0.3081 0.0046
9 0 7 -0.4805 -0.0586
9 1 0 1.3119 0.1213
9 1 1 -1.1465 0.0287
9 1 2 0.8853 -0.1102
9 1 3 -0.5516 0.0755
9 1 4 0.0549 0.0041
9 1 5 0.4878 -0.0284
9 1 6 -0.7193 -0.0200
9 1 7 0.4693 0.0704
9 2 0 -0.8111 -0.1603
9 2 1 0.5106 0.0217
9 2 2 -0.2877 0.0835
9 2 3 -0.0096 -0.0818
9 2 4 0.4422 0.0166
9 2 5 -0.7506 0.0184
9 2 6 0.6363 0.0098
9 3 0 0.1370 0.1779
9 3 1 0.0352 -0.0669
9 3 2 -0.1043 -0.0462
9 3 3 0.2899 0.0698
9 3 4 -0.5428 -0.0168
9 3 5 0.5820 -0.0321
9 4 0 0.3180 -0.1918
9 4 1 -0.3833 0.1205
9 4 2 0.3745 -0.0152
9 4 3 -0.4265 -0.0285
9 4 4 0.4385 -0.0027
9 5 0 -0.6275 0.1837
9 5 1 0.6855 -0.1619
9 5 2 -0.6140 0.0814
9 5 3 0.4775 -0.0235
9 6 0 0.8021 -0.1066
9 6 1 -0.8153 0.1370
9 6 2 0.6292 -0.0982
9 7 0 -0.6468 -0.0216
9 7 1 0.5672 -0.0479
10 -16 0 0.0402 0.0577
10 -16 1 -0.1382 -0.0575
10 -16 2 0.2353 0.0168
10 -15 0 -0.0591 -0.0571
10 -15 1 0.1955 0.0626
10 -15 2 -0.2768 -0.0207
10 -15 3 0.2654 -0.0250
10 -15 4 -0.1845 0.0338
10 -14 0 0.0541 0.0359
10 -14 1 -0.1274 -0.0559
10 -14 2 0.1067 0.0266
10 -14 3 -0.0248 0.0192
10 -14 4 -0.0402 -0.0358
10 -14 5 0.0217 0.0116
10 -13 0 -0.0072 -0.0081
10 -13 1 -0.0701 0.0538
10 -13 2 0.1691 -0.0463
10 -13 3 -0.1989 0.0007
10 -13 4 0.1129 0.0321
10 -13 5 0.0650 -0.0210
10 -13 6 -0.2456 -0.0116
10 -12 0 -0.0463 -0.0199
10 -12 1 0.2562 -0.0529
10 -12 2 -0.3362 0.0688
10 -12 3 0.2286 -0.0241
10 -12 4 0.0042 -0.0253
10 -12 5 -0.2549 0.0279
10 -12 6 0.4207 0.0068
10 -12 7 -0.4191 -0.0293
10 -11 0 0.0301 0.0550
10 -11 1 -0.2662 0.0369
10 -11 2 0.2882 -0.0763
10 -11 3 -0.1239 0.0412
10 -11 4 -0.1054 0.0138
10 -11 5 0.3138 -0.0250
10 -11 6 -0.4492 -0.0085
10 -11 7 0.4484 0.0357
10 -10 0 0.1372 -0.0923
10 -10 1 0.0415 -0.0084
10 -10 2 -0.0625 0.0697
10 -10 3 -0.0188 -0.0521
10 -10 4 0.1375 -0.0003
10 -10 5 -0.2850 0.0204
10 -10 6 0.4238 0.0036
10 -10 7 -0.4487 -0.0283
10 -10 8 0.3087 0.0194
10 -9 0 -0.4420 0.1091
10 -9 1 0.2890 -0.0134
10 -9 2 -0.1953 -0.0597
10 -9 3 0.1621 0.0570
10 -9 4 -0.2011 -0.0074
10 -9 5 0.3147 -0.0253
10 -9 6 -0.4184 0.0163
10 -9 7 0.3840 0.0067
10 -9 8 -0.1964 -0.0102
10 -8 0 0.7058 -0.1001
10 -8 1 -0.4637 0.0274
10 -8 2 0.2755 0.0425
10 -8 3 -0.1978 -0.0519
10 -8 4 0.2289 0.0101
10 -8 5 -0.3007 0.0309
10 -8 6 0.3005 -0.0357
10 -8 7 -0.1645 0.0124
10 -8 8 -0.0359 0.0075
10 -7 0 -0.7148 0.0881
10 -7 1 0.3177 -0.0530
10 -7 2 -0.0686 -0.0064
10 -7 3 0.0173 0.0353
10 -7 4 -0.0777 -0.0168
10 -7 5 0.1148 -0.0211
10 -7 6 -0.0497 0.0380
10 -7 7 -0.0911 -0.0202
10 -7 8 0.2013 -0.0082
10 -6 0 0.4433 -0.0812
10 -6 1 0.0440 0.0897
10 -6 2 -0.2759 -0.0418
10 -6 3 0.2490 -0.0137
10 -6 4 -0.1288 0.0288
10 -6 5 0.0690 0.0003
10 -6 6 -0.0972 -0.0323
10 -6 7 0.1514 0.0295
10 -6 8 -0.1592 -0.0013
10 -5 0 -0.0825 0.0570
10 -5 1 -0.3566 -0.1100
10 -5 2 0.4747 0.0796
10 -5 3 -0.3375 -0.0041
10 -5 4 0.1635 -0.0394
10 -5 5 -0.0822 0.0160
10 -5 6 0.0713 0.0339
10 -5 7 -0.0665 -0.0493
10 -5 8 0.0357 0.0223
10 -4 0 -0.1535 -0.0091
10 -4 1 0.4520 0.1044
10 -4 2 -0.4273 -0.0988
10 -4 3 0.2490 0.0169
10 -4 4 -0.1410 0.0447
10 -4 5 0.1384 -0.0260
10 -4 6 -0.1427 -0.0364
10 -4 7 0.0966 0.0653
10 -4 8 -0.0141 -0.0378
10 -3 0 0.2175 -0.0349
10 -3 1 -0.3890 -0.0903
10 -3 2 0.3322 0.1088
10 -3 3 -0.2916 -0.0303
10 -3 4 0.3806 -0.0420
10 -3 5 -0.4707 0.0322
10 -3 6 0.4189 0.0310
10 -3 7 -0.2416 -0.0653
10 -2 0 -0.2450 0.0625
10 -2 1 0.3762 0.0705
10 -2 2 -0.4444 -0.1084
10 -2 3 0.6255 0.0451
10 -2 4 -0.8288 0.0266
10 -2 5 0.8344 -0.0273
10 -2 6 -0.5946 -0.0267
10 -2 7 0.2619 0.0599
10 -1 0 0.3963 -0.0933
10 -1 1 -0.5464 -0.0270
10 -1 2 0.7315 0.0856
10 -1 3 -0.9470 -0.0548
10 -1 4 1.0030 -0.0013
10 -1 5 -0.7978 0.0109
10 -1 6 0.4531 0.0272
10 0 0 -0.6534 0.1324
10 0 1 0.7628 -0.0347
10 0 2 -0.8394 -0.0479
10 0 3 0.8008 0.0603
10 0 4 -0.6060 -0.0254
10 0 5 0.3660 0.0026
10 0 6 -0.2077 -0.0166
10 1 0 0.7981 -0.1610
10 1 1 -0.7242 0.0878
10 1 2 0.4890 0.0174
10 1 3 -0.1553 -0.0714
10 1 4 -0.0719 0.0533
10 1 5 0.0488 -0.0098
10 2 0 -0.6351 0.1751
10 2 1 0.3251 -0.1264
10 2 2 0.1441 0.0046
10 2 3 -0.5022 0.0847
10 2 4 0.4879 -0.0828
10 3 0 0.1999 -0.1756
10 3 1 0.1958 0.1541
10 3 2 -0.5927 -0.0314
10 3 3 0.6942 -0.0790
10 3 4 -0.4260 0.0955
10 4 0 0.2812 0.1330
10 4 1 -0.5193 -0.1461
10 4 2 0.6092 0.0542
10 4 3 -0.4292 0.0451
10 5 0 -0.5686 -0.0355
10 5 1 0.5332 0.0856
10 6 0 0.5383 -0.0547
11 -16 0 0.1282 0.0058
11 -15 0 -0.0782 -0.0100
11 -15 1 -0.0350 -0.0181
11 -15 2 0.1449 0.0092
11 -14 0 -0.0279 0.0213
11 -14 1 0.2458 0.0158
11 -14 2 -0.4694 -0.0194
11 -14 3 0.6105 -0.0111
11 -14 4 -0.5648 0.0445
11 -13 0 0.2820 -0.0456
11 -13 1 -0.5598 -0.0025
11 -13 2 0.7814 0.0286
11 -13 3 -0.8221 -0.0112
11 -13 4 0.5971 -0.0254
11 -13 5 -0.1963 0.0363
11 -12 0 -0.5981 0.0740
11 -12 1 0.7426 -0.0155
11 -12 2 -0.7801 -0.0350
11 -12 3 0.6387 0.0355
11 -12 4 -0.2997 -0.0018
11 -12 5 -0.0879 -0.0143
11 -12 6 0.2923 -0.0085
11 -11 0 0.6866 -0.0940
11 -11 1 -0.5777 0.0355
11 -11 2 0.4206 0.0309
11 -11 3 -0.1873 -0.0491
11 -11 4 -0.1226 0.0236
11 -11 5 0.3694 -0.0046
11 -11 6 -0.3872 0.0203
11 -10 0 -0.4116 0.1059
11 -10 1 0.1605 -0.0591
11 -10 2 0.0360 -0.0151
11 -10 3 -0.2384 0.0512
11 -10 4 0.4554 -0.0362
11 -10 5 -0.5513 0.0105
11 -10 6 0.4105 -0.0093
11 -9 0 0.0472 -0.1144
11 -9 1 0.1530 0.0826
11 -9 2 -0.2917 -0.0043
11 -9 3 0.4515 -0.0482
11 -9 4 -0.5954 0.0422
11 -9 5 0.5691 -0.0044
11 -9 6 -0.3177 -0.0207
11 -9 7 0.0085 0.0161
11 -8 0 0.0560 0.1108
11 -8 1 -0.1446 -0.0957
11 -8 2 0.2544 0.0225
11 -8 3 -0.4023 0.0388
11 -8 4 0.4803 -0.0406
11 -8 5 -0.3649 -0.0054
11 -8 6 0.0985 0.0485
11 -8 7 0.1176 -0.0501
11 -7 0 0.0777 -0.0812
11 -7 1 -0.0535 0.0928
11 -7 2 -0.0502 -0.0415
11 -7 3 0.1667 -0.0189
11 -7 4 -0.1815 0.0317
11 -7 5 0.0574 0.0100
11 -7 6 0.0981 -0.0587
11 -7 7 -0.1361 0.0619
11 -6 0 -0.2159 0.0332
11 -6 1 0.2102 -0.0797
11 -6 2 -0.1155 0.0604
11 -6 3 0.0285 -0.0055
11 -6 4 -0.0236 -0.0224
11 -6 5 0.0800 -0.0062
11 -6 6 -0.1034 0.0542
11 -6 7 0.0334 -0.0611
11 -5 0 0.3275 0.0104
11 -5 1 -0.2556 0.0634
11 -5 2 0.1004 -0.0732
11 -5 3 0.0143 0.0261
11 -5 4 -0.0327 0.0138
11 -5 5 -0.0031 0.0012
11 -5 6 0.0135 -0.0463
11 -4 0 -0.4506 -0.0471
11 -4 1 0.1878 -0.0375
11 -4 2 0.0783 0.0726
11 -4 3 -0.1835 -0.0428
11 -4 4 0.1168 0.0022
11 -4 5 0.0113 -0.0053
11 -4 6 -0.0805 0.0409
11 -3 0 0.4076 0.0932
11 -3 1 0.0010 -0.0087
11 -3 2 -0.2198 -0.0546
11 -3 3 0.1466 0.0559
11 -3 4 0.0906 -0.0248
11 -3 5 -0.2811 0.0134
11 -3 6 0.2955 -0.0309
11 -2 0 -0.1108 -0.1413
11 -2 1 -0.1617 0.0626
11 -2 2 0.1032 0.0286
11 -2 3 0.2018 -0.0644
11 -2 4 -0.4972 0.0420
11 -2 5 0.5685 -0.0096
11 -1 0 -0.1181 0.1603
11 -1 1 0.0828 -0.0945
11 -1 2 0.1971 -0.0141
11 -1 3 -0.5345 0.0739
11 -1 4 0.7035 -0.0515
11 -1 5 -0.5823 -0.0062
11 0 0 0.0139 -0.1475
11 0 1 0.0979 0.1019
11 0 2 -0.2783 0.0095
11 0 3 0.4619 -0.0812
11 0 4 -0.5270 0.0584
11 1 0 0.1481 0.1268
11 1 1 0.0148 -0.1097
11 1 2 -0.0866 0.0129
11 1 3 -0.0291 0.0628
11 2 0 -0.0257 -0.0882
11 2 1 -0.4073 0.1136
11 2 2 0.5406 -0.0565
11 2 3 -0.3203 -0.0108
11 3 0 -0.1772 0.0002
11 3 1 0.5685 -0.0759
11 3 2 -0.5651 0.0781
11 4 0 0.0950 0.1041
12 -15 0 -0.1521 0.0492
12 -14 0 0.2502 -0.0519
12 -14 1 -0.0597 0.0094
12 -14 2 -0.1060 0.0208
12 -13 0 -0.0725 0.0609
12 -13 1 -0.2817 -0.0324
12 -13 2 0.5192 -0.0033
12 -13 3 -0.4848 0.0115
12 -12 0 -0.2191 -0.0734
12 -12 1 0.5389 0.0552
12 -12 2 -0.6853 -0.0092
12 -12 3 0.5376 -0.0151
12 -12 4 -0.2052 -0.0027
12 -11 0 0.2977 0.0716
12 -11 1 -0.4212 -0.0602
12 -11 2 0.4326 0.0086
12 -11 3 -0.2739 0.0257
12 -11 4 0.0642 -0.0131
12 -10 0 -0.1063 -0.0519
12 -10 1 0.0738 0.0512
12 -10 2 -0.0538 -0.0029
12 -10 3 0.0112 -0.0388
12 -10 4 -0.0048 0.0387
12 -10 5 0.0755 -0.0158
12 -9 0 -0.0932 0.0285
12 -9 1 0.1537 -0.0445
12 -9 2 -0.1204 0.0062
12 -9 3 0.0478 0.0418
12 -9 4 0.0509 -0.0587
12 -9 5 -0.1483 0.0466
12 -8 0 0.1076 -0.0107
12 -8 1 -0.1294 0.0441
12 -8 2 0.0539 -0.0225
12 -8 3 0.0340 -0.0234
12 -8 4 -0.0874 0.0516
12 -8 5 0.0902 -0.0482
12 -7 0 -0.0244 -0.0061
12 -7 1 -0.0137 -0.0399
12 -7 2 0.1027 0.0417
12 -7 3 -0.1364 -0.0096
12 -7 4 0.0832 -0.0236
12 -7 5 0.0113 0.0319
12 -6 0 -0.0371 0.0311
12 -6 1 0.1360 0.0203
12 -6 2 -0.2210 -0.0492
12 -6 3 0.1902 0.0368
12 -6 4 -0.0622 0.0017
12 -6 5 -0.0574 -0.0286
12 -5 0 0.1317 -0.0701
12 -5 1 -0.2124 0.0177
12 -5 2 0.2410 0.0389
12 -5 3 -0.1492 -0.0476
12 -5 4 0.0075 0.0038
12 -5 5 0.0608 0.0416
12 -4 0 -0.2750 0.1127
12 -4 1 0.2251 -0.0599
12 -4 2 -0.1549 -0.0227
12 -4 3 0.0294 0.0518
12 -4 4 0.0639 -0.0063
12 -3 0 0.2885 -0.1320
12 -3 1 -0.1358 0.0799
12 -3 2 0.0325 0.0182
12 -3 3 0.0576 -0.0595
12 -3 4 -0.0699 0.0135
12 -2 0 -0.0944 0.1189
12 -2 1 0.0161 -0.0767
12 -2 2 -0.0014 -0.0164
12 -2 3 -0.0106 0.0582
12 -2 4 -0.0122 -0.0165
12 -1 0 -0.0890 -0.0979
12 -1 1 -0.0092 0.0837
12 -1 2 0.1089 -0.0164
12 -1 3 -0.1318 -0.0247
12 0 0 0.0964 0.0764
12 0 1 0.0847 -0.1095
12 0 2 -0.2179 0.0816
12 1 0 -0.0753 -0.0215
12 1 1 -0.0543 0.1070
12 2 0 0.1465 -0.0666
13 -13 0 0.1714 -0.0321
13 -13 1 -0.3735 0.0302
13 -12 0 -0.4574 0.0280
13 -12 1 0.5388 -0.0438
13 -12 2 -0.4305 0.0283
13 -11 0 0.3708 -0.0205
13 -11 1 -0.2920 0.0428
13 -11 2 0.1626 -0.0254
13 -10 0 -0.0860 0.0031
13 -10 1 -0.0034 -0.0274
13 -10 2 -0.0102 0.0148
13 -10 3 0.0937 0.0158
13 -9 0 -0.1038 0.0263
13 -9 1 0.0574 0.0033
13 -9 2 0.0987 -0.0033
13 -9 3 -0.2243 -0.0240
13 -8 0 0.0730 -0.0581
13 -8 1 0.0674 0.0230
13 -8 2 -0.1948 -0.0101
13 -8 3 0.2005 0.0339
13 -7 0 0.1058 0.0786
13 -7 1 -0.1981 -0.0412
13 -7 2 0.1775 0.0160
13 -7 3 -0.0596 -0.0321
13 -6 0 -0.2988 -0.0803
13 -6 1 0.2905 0.0429
13 -6 2 -0.1594 -0.0061
13 -6 3 0.0101 0.0100
13 -5 0 0.4534 0.0648
13 -5 1 -0.3700 -0.0361
13 -5 2 0.1772 -0.0024
13 -5 3 -0.0129 0.0078
13 -4 0 -0.5761 -0.0445
13 -4 1 0.3871 0.0420
13 -4 2 -0.0979 -0.0170
13 -4 3 -0.1081 0.0051
13 -3 0 0.5962 0.0332
13 -3 1 -0.2564 -0.0687
13 -3 2 -0.1166 0.0619
13 -2 0 -0.4325 -0.0208
13 -2 1 0.0393 0.0927
13 -2 2 0.2750 -0.1002
13 -1 0 0.2003 -0.0219
13 -1 1 0.0521 -0.0791
13 0 0 -0.1055 0.0874
14 -11 0 -0.2815 -0.0208
14 -10 0 0.0692 0.0074
14 -10 1 -0.0743 0.0415
14 -9 0 0.2500 -0.0136
14 -9 1 -0.1801 -0.0229
14 -8 0 -0.3736 0.0373
14 -8 1 0.2002 -0.0131
14 -7 0 0.2820 -0.0624
14 -7 1 -0.0440 0.0509
14 -6 0 -0.1616 0.0658
14 -6 1 -0.0391 -0.0723
14 -5 0 0.1441 -0.0327
14 -5 1 -0.0146 0.0632
14 -4 0 -0.2080 -0.0211
14 -3 0 0.2275 0.0602
0 0 0 0.0 0.0
;
_shelx_fab_checksum              13713
_olex2_submission_special_instructions 'No special instructions were received'
